# Supplementary material for: The second survey of the Saudi Acute Myocardial Infarction Registry Program: Main results and temporal changes in care (STARS-2 program)
Source: PLoS One. 2025 Sep 2;20(9):e0331215. doi: 10.1371/journal.pone.0331215 (PMC12404464; doi:10.1371/journal.pone.0331215)
Supplement: S1 Data — (ZIP) [file pone.0331215.s011.zip]

Archive with 12 entries (11 files):
- Raw data/
- Raw data/AF and stent thrombosis.pdf
- Raw data/code_book_Stars-2.xlsx
- Raw data/figures data .xlsx
- Raw data/HR and SBP.pdf
- Raw data/logistic for supp tables (gender) SEE word table.pdf
- Raw data/medications upon 24hrs.pdf
- Raw data/other results.pdf
- Raw data/Reperfusion overall and by gender.pdf
- Raw data/STARS-2 Data set .xlsx
- Raw data/STEMI and cath lab hospital numbers and figure 1.pdf
- Raw data/table 1 results.pdf
