# Supplementary material for: The second survey of the Saudi Acute Myocardial Infarction Registry Program: Main results and temporal changes in care (STARS-2 program)
Source: PLoS One. 2025 Sep 2;20(9):e0331215. doi: 10.1371/journal.pone.0331215 (PMC12404464; doi:10.1371/journal.pone.0331215)
Supplement: S1 Data — (ZIP) [file pone.0331215.s011.zip › Raw data/code_book_Stars-2.xlsx]

## Sheet: coded-book Excel file
																																													Disabled
																																													Socioeconomic Status (disabled)
																								pre-hospital care Section												Management at scene/ambulance/hospital:									education	Household income			if yes,
COVID19 test done	If Yes	Health care sector	Cath Lab Hospital	STEMI/NSTEMI	Type of STEMI	Age	Gender	Nationality	Ethnicity	Height in Cm	Weight in Kg	BMI	DM	HTN	Hypercholestrolemia	Current or ex-smoking	History of angina	History of MI	History of heart failure	History of PCI	History of CABG	History of stroke	History of chronic renal failure	Chief complaint	Chief complaint Date/time dd/mm/yyyy hh:mm	Transferred to your Emergency Department by ambulance	Transferred by EMS e.g. Red Crescent or Red Cross?	Medical Contact before presenting to your hospital?	1st medical contact	1st M.C. Date/ time dd/mm/yyyy hh:mm	1 st MC private/public	2nd medical contact	2nd MC private/public	3rd medical contact	3 rd MC private/public	CPR	Intubation	Aspirin	Nitroglycerine	ECG done	ECG done Date/time dd/mm/yyyy hh:mm	Transmitted to hospital (fax, email, etc.)	Thrombolytics given (outside of your hospital)	Thrombolytics Given (outside of your hospital) Date/time dd/mm/yyyy hh:mm	what level of formal education have you completed?	What is the average total monthly household income including subsidies? (in U.S.Dollar بالدولار الامريكي	Total number of family members that you are responsible for financially?	Do you have difficulties with paying bills or buying food or clothes?	how often did it happen in the last year?
1=Yes	1= positive	1-Ministry of Health H	1=Yes	1=STEMI	1=Anterior		1=Male	1-Saudi	1=Arab				1=Yes	1=Yes	1=Yes	1=Yes	1=Yes	1=Yes	1=Yes	1=Yes	1=Yes	1=Yes	1=Yes	1=Chest pain		1=Yes	1=Yes	1=Yes	1-EMS		1=Public	1-EMS	1=Public	1-EMS	1=Public	1=Yes	1=Yes	1=Yes	1=Yes	1=Yes		1=Yes	1=Yes		999	999	999	999	999
2=No	2- negative	2-University H.	2=No	2=NSTEMI	2=Inferior		2=Female	2-Non-Saudi	2=South Asian (India, Pakistan, Nepal, Bangladesh)				2=No	2=No	2=No	2=No	2=No	2=No	2=No	2=No	2=No	2=No	2=No	2=SOB/Fatigue		2=No	2=No	2=No	2-an Emergency Department		2- Private	2-an Emergency Department	2=Private	2-an Emergency Department	2=Private	2=No	2=No	2=No	2=No	2=No		2=No	2=No
		3- Military H			3 = Other				3 = Other															3=Epigastric/shoulder/back/neck pain					3-Pharmacy			3-Pharmacy		3-Pharmacy		3=Not available	3=Not available	3=Not available	3=Not available	3=Not available
		4-National Guard H																						4 = Cardiac arrest					4-call a doctor / Clinic			4-call a doctor / Clinic		4-call a doctor / Clinic
		5-King Faisal Specialist H																						5-other
		6-Security Forces H.
		7-Private H.
[truncated: 208 more columns]

## Sheet: acute revascul. coding
					Acute revascularization therapy:
					29	28	27	26	25	24	23	22	21	20	19	18	17	16	15	14	13	12	11	10	9	8	7	6	5	4	3	2	1
					Was the Pt. given a thrombolytic outside your hospital?	Did the Pt. present to your hospital with clinical signs of reperfusion	Was thrombolytic therapy given inside your hospital	Thrombolytic therapy given Time: dd/mm/yyyy hh:mm	Primary PCI done	First balloon inflation/Device date : time	No thrombolytic therapy or Primary PCI: Why not? Choose one	Urgent/Emergency Cath	Directly transferred to Cath-lab hospital (Drip & ship pathway)	Mention the reason if No (Drip& Ship) pathway	Clinical Signs of Reperfusion	Reperfusion achievement date: / / 20	Rescue Cath +/- PCI	No thrombolytic threapy inside your hospital or Rescue Cath: why not? Pls, specify	Arterial access	Urgent/Emergency PCI done	Thrombectomy device used	If No, Rescue Cath +/- PCI mention the reason	Elective Cath done (within 3-24 hrs. from reperfusion)	Transferred for elective Cath (within 3-24 hrs. from reperfusion)	Choose one	Reperfusion achieved before transfer	Transferred for rescue Cath+/- PCI?	If No (Transferred for Rescue Cath +/- PCI), mention the reason	if No thrombolytic therapy inside your hospital or transferred for Rescue Cath: why not? Pls, specify	Transferred for primary PCI	No thrombolytic therapy or transferred for Primary PCI: Why not? Choose one	If other Pls, Specify	Transferred to another hospital for Urgent coronary angiogram
					1=Yes	1=Yes	1=Yes		1=Yes		1-Late presentation	1=Yes	1=Yes		1=Yes		1=Yes		1-Femoral	1=Yes	1=Yes			1=Yes	1-Pt transferred ≤90 mint from thrombolytic given time	1=Yes	1=Yes			1=Yes	1-Late presentation		1=Yes
					2=No	2=No	2=No		2=No		2-Contraindication	2=No	2=No		2=No		2=No		2-Radial	2=No	2=No			2=No	2- Pt transferred >90 mint from thrombolytic given time	2=No	2=No			2=No	2-Contraindication		2=No
											3-Missed								3-Brachial												3-Missed
											4-Other																				4-Other
