# Supplementary material for: The second survey of the Saudi Acute Myocardial Infarction Registry Program: Main results and temporal changes in care (STARS-2 program)
Source: PLoS One. 2025 Sep 2;20(9):e0331215. doi: 10.1371/journal.pone.0331215 (PMC12404464; doi:10.1371/journal.pone.0331215)
Supplement: S1 Data — (ZIP) [file pone.0331215.s011.zip › Raw data/figures data .xlsx]

## Sheet: Sheet1
		Fig 3					Fig 4							Fig 5	1275		1348
				STEMI type					STEMI		NSTEMI				STEMI		NSTEMI
			Primary pci	608				Aspirin	1310	0.997715	1360	0.987654		Aspirin	1240	0.972549	1298	0.962908
			thrombolytics	546				Statins	1234	0.939832	1319	0.957879		Clopidogrel	842	0.660392	917	0.680267
			no reperfusion	52				Heparins (UH or LMWH)	1167	0.888804	1235	0.896877		Prasugrel	3	0.00235294	7	0.00519288
								Clopidogrel	936	0.712871	1023	0.742919		Ticagrel	411	0.322353	339	0.251484
				1206				Beta-Blockers	936	0.712871	1162	0.843863		Beta-Blockers	1004	0.787451	1180	0.875371
								ACE-I or ARB	900	0.685453	1014	0.736383		ACE-I or ARB	950	0.745098	1035	0.767804
								Insulin	546	0.415842	729	0.529412		Statins	1202	0.942745	1277	0.947329
								Ticagrel	396	0.301599	324	0.235294		Aldost. (Spironolactone)	213	0.167059	193	0.143175
								Aldost. (Spironolactone)	164	0.124905	184	0.133624		Oral Anticoagulants	31	0.0243137	45	0.0333828
								GP 2b/3a inhibitors	141	0.107388	56	0.0406681		Insulin	339	0.265882	463	0.343472
								Oral hypoglycemic agents	90	0.0685453	170	0.123457		Oral hypoglycemic agents	311	0.243922	410	0.304154
								Selective SGLT-2 inhibitors	83	0.063214	135	0.0980392		PCSk9 inhibitors	47	0.0368627	65	0.0482196
								PCSk9 inhibitors	35	0.0266565	36	0.0261438		Selective SGLT-2 inhibitors	182	0.142745	230	0.170623
								Bivaluridin	8	0.00609292	11	0.00798838		GLP-1 agonists	2	0.00156863	12	0.00890208
								Prasugrel	7	0.0053313	5	0.00363108		Novel oral anticoagulants	19	0.014902	27	0.0200297
								Novel oral anticoagulants	5	0.00380807	4	0.00290487
								GLP-1 agonists	0	0	3	0.00217865
	S4 Fig	1275		1348			S5 Fig		for STEMI	1214			S6 Fig		for STEMI	1214
		STEMI		NSTEMI				total		no	%			total		no	%
	Aspirin	1240	0.972549	1298	0.962908		ECG done	1164	Door-ECG <10 min	700	0.601375		ECG done	1164	Door-ECG <10 min	700	0.601375
	Clopidogrel	842	0.660392	917	0.680267		TT done	365	DNT < 30 min	198	0.542466		TT done	365	DNT < 30 min	198	0.542466
	Prasugrel	3	0.00235294	7	0.00519288		B. done	497	DBT < 60 min	239	0.480885		B. done	497	DBT < 60 min	239	0.480885
	Ticagrel	411	0.322353	339	0.251484		B. done	497	DBT < 90 min	380	0.764588		B. done	497	DBT < 90 min	380	0.764588
	Beta-Blockers	1004	0.787451	1180	0.875371
	ACE-I or ARB	950	0.745098	1035	0.767804
	Statins	1202	0.942745	1277	0.947329
	Aldost. (Spironolactone)	213	0.167059	193	0.143175
	Oral Anticoagulants	31	0.0243137	45	0.0333828
	Insulin	339	0.265882	463	0.343472
	Oral hypoglycemic agents	311	0.243922	410	0.304154
	PCSk9 inhibitors	47	0.0368627	65	0.0482196
	Selective SGLT-2 inhibitors	182	0.142745	230	0.170623
	GLP-1 agonists	2	0.00156863	12	0.00890208
	Novel oral anticoagulants	19	0.014902	27	0.0200297
