# Supplementary material for: The second survey of the Saudi Acute Myocardial Infarction Registry Program: Main results and temporal changes in care (STARS-2 program)
Source: PLoS One. 2025 Sep 2;20(9):e0331215. doi: 10.1371/journal.pone.0331215 (PMC12404464; doi:10.1371/journal.pone.0331215)
Supplement: S1 Data — (ZIP) [file pone.0331215.s011.zip › Raw data/STARS-2 Data set .xlsx]

## Sheet: Stars2 Crf 
COVID19 test done	If Yes	MRN	HEALTH CARE SECTOR	Cath Lab Hospital	STEMI/NSTEMI	Type of STEMI	Ethnicity	Nationality	BMI	DM	HTN	Hypercholestrolemia	Current or ex-smoking	History of angina	History of MI	History of heart failure	History of PCI	History of CABG	History of stroke	History of chronic renal failure	Chief complaint	Transferred by EMS e.g. Red Crescent or Red Cross?	Medical Contact before presenting to your hospital?	1st medical contact	first MC Private Public	2nd medical contact	Second MC Private Public	3rd medical contact	3rd MC Private Public	CPR	Intubation	Aspirin	Nitroglycerine	ECG done	Transmitted to hospital (fax, email, etc.)	Thrombolytics given (outside of your hospital)	what level of formal education have you completed? Check the highest level	What is the average total monthly household income including subsidies? (in U.S.Dollar بالدولار الامريكي	Total number of family members that you are responsible for financially?	Do you have difficulties with paying bills or buying food or clothes?	how often did it happen in the last year?	Are you covered by a private company medical insurance?	Are you covered by free governmental medical care?	do you have difficulties to afford your medical care expenses?	how often?	Please indicate which group best describes your current occupation?	HR(bpm)	SBP(mmgH)	DBP(mmgH)
1	2		3	1	2		1	1	28.1	2	1	2	1	1	2	2	2	2	1	2	1		2																								75	116	80
1	2		3	1	1	1	1	1	30.53	1	2	2	1	2	2	2	2	2	2	2	1		1	2	1					2	2	1	1	3		1											41	140	86
1	2		3	1	1	2	1	1	31.95	2	1	2	1	2	2	2	2	2	2	2	5		2																								35	70	40
1	2		3	1	2		1	1	40.07	1	1	1	2	1	1	2	1	2	2	2	1		2																								71	112	74
2			3	1	2		1	1	33.59	1	1	1	2	2	2	2	2	2	2	1	1	1	1	1	1	2	1	4	1	2	2	2	2	1	1	1											64	114	69
1	2		3	1	2		1	1	25.74	2	1	1	2	2	2	2	2	2	2	2	3	1	1	1	1	2	1	4	1	2	2	2	2	1	1	2											50	123	66
1	2		3	1	1	2	1	1	32.35	2	2	2	1	2	2	2	2	2	2	2	1		2																								50	134	86
1	2		1	1	2		2	2	33.98	1	1	2	2	2	2	2	2	2	2	2	1		2																								80	150	90
1	2		1	1	2		1	1	28.67	1	1	2	1	2	2	2	2	2	2	1	1		2																								80	100	60
1	2		1	1	2		1	1	19.5	2	1	2	2	2	2	2	2	2	2	1	1		2																								92	125	80
1	2		1	1	2		2	2	25.74	2	2	2	1	2	2	2	2	2	2	2	1		2																								96	115	91
1	2		1	1	2		1	1	30.14	2	1	2	1	2	1	2	1	2	2	2	1		2																								55	94	55
1	2		3	1	1	2	1	1	31.11	2	2	1	2	2	2	2	2	2	2	2	1		2																								95	143	92
1	2		1	1	1	1	1	1	30.45	1	1	2	1	2	2	2	2	2	2	2	1	1	1																								75	127	66
1	2		3	1	2		1	1	25.72	1	1	1	2	1	2	2	2	1	2	2	1		2																								153	148	71
1	2		1	1	1	1	2	2	31.56	1	2	2	1	2	2	2	2	2	2	2	4	1	1																								80	103	62
1	2		1	1	1	2	2	2	29.41	2	2	2	1	2	2	2	2	2	2	2	1	1	1	1	2	2	2	2	2	3	3	1	3	3		1											89	97	74
1	2		1	1	1	1	2	2	28.67	1	2	2	1	2	2	2	2	2	2	2	1		2																								67	128	80
1	2		1	1	2		2	2	19.93	1	2	2	1	2	2	2	2	2	2	2	1		2																								88	136	72
1	2		1	1	2		2	2	22.27	1	1	2	2	2	2	2	2	2	2	2	1		2																								88	110	69
2			1	1	2		2	2	29.17	2	2	2	1	2	1	2	1	2	2	2	1		2																								85	145	66
1	2		1	1	1	2	1	2	28.37	2	2	1	1	2	2	2	2	2	2	2	1		2																								100	145	80
2			1	1	2		2	2	28.42	2	2	2	1	2	2	2	2	2	2	2	1		2																								88	133	90
2			1	1	2		2	2	27.68	2	1	1	1	2	2	2	2	2	2	2	1		2																								88	123	80
1	2		3	1	2		1	1	22.52	1	1	1	1	1	2	2	2	1	2	2	1		2																								72	124	65
1	2		3	1	2		1	1	25.36	1	1	1	2	2	2	2	2	2	2	2	1		1	2	1					2	2	1	3	3		2											64	130	60
2			1	1	1	2	1	1	26.14	1	1	1	2	2	2	2	2	2	2	2	1		2																								65	65	75
1	2		4	1	2		1	1	27.48	1	1	1	2	1	1	1	1	2	2	1	1		2																								120	106	55
1	2		4	1	2		1	1	26.75	1	1	1	2	2	1	1	1	2	2	1	2		2																								103	149	90
1	2		1	1	1	1	2	2	27.73	2	2	2	2	2	2	2	2	2	2	2	1		2																								80	140	68
1	2		1	1	1	2	2	2	43.9	2	1	2	1	2	1	2	1	2	2	2	1		2																								80	112	85
1	2		4	1	2		1	1	25.57	1	1	1	2	1	1	2	1	2	2	1	1		2																								70	156	45
2			1	1	1	1	2	2	25	2	2	2	1	2	2	2	2	2	2	2	1		2																								80	143	85
2			1	1	2		1	1	23.44	1	1	2	1	2	1	2	1	2	2	2	2		2																								89	152	86
2			1	1	2		1	2	27.6	2	2	2	2	1	2	2	1	2	2	2	1		2																								75	176	78
2			1	1	2		1	2	25.61	1	1	2	2	2	2	2	2	2	2	2	1		2																								80	155	80
1	2		3	1	1	2	1	1	27	2	2	1	1	2	2	2	2	2	2	2	1	1	1	2	1	2	1			2	2	1	3	1	1	1											86	131	89
1	2		3	1	1	2	1	1	33.11	1	1	1	2	1	1	2	2	2	2	2	1	1	1	2	2	2	1			2	2	1	3	3		1											85	95	66
1	2		3	1	2		1	1	29.3	1	1	2	1	1	2	2	2	2	2	2	3		2																								88	140	80
2			1	1	2		1	1	29.41	2	2	2	1	2	2	2	2	2	2	2	1		2																								80	136	90
1	2		1	1	1	1	2	2	28.67	2	2	2	1	2	2	2	2	2	2	2	1		2																								50	140	80
2			1	1	1	1	1	1	26.6	2	1	2	2	2	2	2	2	2	2	2	1		2																								70	130	70
1	2		3	1	2		1	1	34.26	1	1	1	1	2	2	2	2	2	2	2	2	1	1	2	1	2	1	4	1	2	2	2	2	1	2	2											79	159	86
1	2		3	1	1	2	1	1	27.42	1	1	1	1	2	2	2	2	2	2	2	3		2																								80	149	69
1	2		1	1	1	1	2	2	27.46	2	2	2	1	2	2	2	2	2	2	2	1		2																								80	133	70
1	2		1	1	1	1	2	2	28.91	2	2	2	1	2	2	2	2	2	2	2	1		2																								80	125	66
1	2		3	1	1	3	1	1	25.95	2	2	1	1	2	2	2	2	2	2	2	1		2																								173	116	87
1	2		1	1	1	1	2	2	21.45	1	1	1	2	2	1	1	1	2	2	2	1		2																								80	110	67
1	2		3	1	1	1	1	1	31.47	2	2	1	1	1	1	2	1	2	2	2	1		2																								110	156	106
1	2		3	1	2		1	1	25.95	2	1	2	1	1	1	1	2	2	2	1	2		2																								55	220	110
2			1	1	1	2	1	1	18.38	2	1	2	2	2	2	2	2	2	2	2	1		2																								68	130	75
1	2		1	1	1	1	1	2	24.38	1	2	2	2	2	2	2	2	2	2	2	1		2																								88	140	80
2			1	1	2		1	1	26.81	1	1	2	2	1	2	2	2	2	2	2	1		2																								75	170	85
2			1	1	2		1	1	31.6	2	2	2	1	2	2	2	2	2	2	2	1		2																								90	128	80
2			1	1	1	1	2	2	33.2	2	2	2	1	2	2	2	2	2	2	2	1		2																								120	100	60
1	2		1	1	1	2	2	2	31.25	2	2	2	1	2	2	2	2	2	2	2	1		2																								90	123	80
1	2		1	1	2		2	2	19.61	1	1	2	2	2	2	2	2	2	2	1	1		2																								88	140	80
1	2		1	1	2		2	2	28.89	1	1	1	2	2	2	2	2	2	2	2	1		2																								100	129	66
2			1	1	2		1	1	25.95	2	1	2	1	2	2	2	2	2	2	2	1		2																								90	144	86
1	2		4	1	1	2	1	1	27.88	2	2	1	1	1	2	2	2	2	2	2	1		2																								48	108	62
2			1	1	2		2	2	25.34	2	2	1	2	2	2	2	2	2	2	2	1		2																								85	188	107
1	2		3	1	1	2	1	1	26.16	1	1	2	2	1	1	2	2	2	1	2	1		2																								52	167	92
2			1	1	2		2	2	26.22	2	2	2	2	2	2	2	2	2	2	2	2		2																								95	128	76
2			1	1	1	1	1	1	26.6	1	1	2	2	2	2	2	2	2	2	2	1		2																								80	132	87
1	2		1	1	2		2	2	21.74	1	1	2	1	2	2	2	2	2	2	2	1		2																								90	150	67
1	2		3	1	1	2	1	1	25.81	1	2	1	1	1	1	2	1	2	2	2	1		2																								65	110	70
2			1	1	1	1	2	2	29.78	2	1	2	2	2	2	2	2	2	2	2	1	2	2																								70	170	80
2			1	1	1	2	2	2	27.68	2	2	2	1	2	2	2	2	2	2	2	1		2																								65	100	60
2			1	1	1	2	1	1	26.17	2	1	2	2	2	2	2	2	2	2	1	1	2	1	2	1					3	3	1	1	1	1	1											76	102	74
1	2		1	1	2		1	2	23.53	2	2	2	1	2	2	2	2	2	2	2	1		2																								88	140	80
2			1	1	2		1	1	26.88	1	1	2	1	2	2	2	2	2	2	2	1		2																								90	110	88
2			1	1	1	3	1	2	23.76	2	1	2	2	2	2	2	2	2	2	2	1	2	1	2	1					3	3	1	1	1	1	1											80	133	89
2			1	1	2		1	1	32.01	2	2	2	2	1	2	2	2	2	2	2	1	2	1	2	1					2	2	1	1	1	1	2											95	182	127
2			1	1	1	1	1	1	29.69	2	1	2	1	2	2	2	2	2	2	2	1	2	1	2	1					2	2	1	1	1	1	1											70	93	55
2			1	1	1	2	1	1	25	2	2	2	2	2	2	2	2	2	2	2	1	2	2																								90	140	79
2			1	1	1	2	2	2	25.95	2	2	2	1	2	2	2	2	2	2	2	1		2																								76	135	79
2			1	1	2		2	2	28.37	1	1	2	1	2	2	2	2	2	2	2	1		2																								88	140	65
2			1	1	1	1	1	1	34.63	1	1	1	2	2	2	2	2	2	2	2	1	2	1	2	1					2	2	1	1	1	1	1											87	160	65
2			1	1	2		1	1	23.9	2	2	2	2	2	2	2	2	2	2	2	1	2	1	1	1					2	2	2	2	1	1	2											83	139	77
2			1	1	1	1	1	1	32	2	1	2	2	2	2	2	2	2	2	2	1	2	1	2	1					2	2	1	1	1	1	1											61	100	63
2			1	1	1	1	1	2	27.57	2	2	2	2	2	2	2	2	2	2	2	1	2	1	2	1					2	2	1	1	1	1	1											76	122	78
2			1	1	2		3	2	31.83	1	1	2	2	1	2	2	2	2	2	2	1	2	1	2	1	2	1			3	3	1	1	1	1	2											86	160	90
2			1	1	1	1	2	2	25.95	2	1	1	2	2	2	2	2	2	2	2	1	2	1	2	1	2	1			3	3	1	1	1	1	1											72	178	60
2			1	1	1	2	1	1	27.57	1	1	2	2	2	2	2	2	2	2	2	1	2	1	2	2	2	1			3	3	3	3	3		2											65	150	80
2			1	1	2		1	2	29.3	2	2	2	1	2	2	2	2	2	2	2	1		2																								72	96	72
1	2		3	1	2		1	1	28.91	1	1	2	2	1	2	2	2	2	2	2	1		2																								88	140	90
1	2		3	1	2		1	1	36.45	2	1	1	1	1	2	2	2	2	2	2	1		2																								100	130	80
1	2		3	1	2		1	1	20.41	2	1	2	2	1	2	2	2	2	2	2	1		2																								170	110	80
2			1	1	2		1	1	25	1	1	2	2	1	2	2	2	2	2	2	1	2	1	2	1					2	2	1	1	1	1	2											64	138	52
1	2		1	1	2		2	2	29.41	1	1	2	2	2	1	2	2	2	2	2	1		2																								89	102	65
1	2		1	1	1	2	2	2	27.34	2	2	2	1	2	2	2	2	2	2	2	1		2																								89	100	60
1	2		1	1	2		1	1	24.22	1	1	2	2	2	2	2	2	2	2	2	1		2																								88	140	63
1	2		1	1	1	2	2	2	25.39	2	2	2	1	2	2	2	2	2	2	2	1		2																								90	110	65
1	2		1	1	1	1	1	1	24.22	2	2	2	1	2	2	2	2	2	2	2	1		1	1	2					3	3	1	3	1	1	1											88	100	65
1	2		1	1	1	2	1	1	24.22	2	1	2	2	2	2	2	2	2	1	2	1		2																								80	111	60
1	2		1	1	2		1	2	33.09	2	1	2	1	1	2	2	2	2	2	2	1		2																								80	120	90
2			1	1	2		1	1	23.65	1	1	2	2	2	2	2	2	2	2	2	1	2	1	2	2	2	1			3	3	1	1	1	1	2											69	120	70
2			1	1	1	2	1	1	24.91	2	2	2	2	2	2	2	2	2	2	2	1		1	2	1	2	1			2	2	1	1	1	1	1											90	130	90
2			1	1	1	2	1	1	24.22	2	1	2	1	1	1	2	2	2	2	2	1	2	1	2	1	2	1			3	3	1	1	1	1	1											85	111	70
2			1	1	2		1	1	22.49	1	1	2	2	1	1	2	2	2	2	2	1		1	2	1					3	3	1	1	1	2	1											82	100	73
2			1	1	2		1	1	31.25	2	1	2	2	2	2	2	2	2	2	2	1		2																								74	144	72
2			1	1	2		1	1	38.06	2	1	1	2	2	2	2	1	2	2	2	1		2																								90	150	90
2			1	1	2		2	2	26.56	2	2	2	2	2	2	2	2	2	2	2	1		2																								98	110	80
1	1		1	1	2		1	1	29.11	1	1	1	2	2	2	2	2	2	2	2	3		1	2	1	2	1	2	1	2	2	1	2	2		2											61	131	66
1	2		1	1	1	2	2	2	27.34	2	2	2	1	2	2	2	2	2	2	2	1		2																								90	110	65
2			1	1	1	3	1	2	30.4	2	2	2	1	2	2	2	2	2	2	2	1		1	2	1	2	1			3	3	1	3	1	1	1											65	112	60
1	2		1	1	1	1	2	2	25.09	1	1	2	2	2	2	2	2	2	2	2	1		2																								70	100	60
2			1	1	1	2	1	1	29.37	1	1	2	1	2	2	2	2	2	2	2	1	2	1	2	1					2	2	1	1	1	1	1											88	132	78
2			1	1	2		1	1	50	2	1	1	2	2	2	2	2	2	2	2	1	2	1	2	1					1	1	1	2	1	1	2											75	97	77
2			1	1	1	1	2	1	28.72	1	2	2	2	1	1	2	2	2	2	2	1	2	1	2	1					2	2	1	2	1	1	2											93	104	72
2			1	1	2		1	1	24.69	2	2	2	2	1	1	2	2	2	2	2	1	2	1	2	1					2	2	1	1	1	1	2											74	134	79
2			1	1	2		1	1	27.08	1	2	1	2	1	1	2	1	2	2	2	1		2																								78	109	70
1	2		7	1	2		2	2	31.25	1	1	1	2	2	2	2	2	2	2	2	1		2																								70	120	80
1	2		3	1	2		1	1	31.6	1	1	1	2	1	2	2	2	2	2	2	1		2																								76	179	81
1	2		3	1	1	1	1	1	28.57	1	2	2	2	2	2	2	2	2	2	2	1		1	2	1					2	2	3	3	2		2											98	150	81
1	2		3	1	1	2	1	1	30.42	2	1	2	2	2	2	2	1	2	2	2	1		2																								77	114	58
1	2		3	1	2		1	1	29.17	1	1	1	2	2	1	2	1	2	2	1	1		1	2	1					2	2	3	3	3		2											71	138	90
1	2		3	1	2		1	1	32.08	1	2	2	2	2	2	2	2	2	2	2	1		2																								78	152	74
1	2		3	1	2		1	1	24.69	1	1	1	1	1	1	2	2	2	2	2	1		2																								100	140	70
1	2		3	1	2		1	1	23.83	1	1	1	1	1	2	2	2	2	2	2	1		2																								96	120	80
1	2		3	1	2		1	1	47.31	1	1	1	1	1	2	2	2	2	2	2	1		2																								88	125	80
1	2		3	1	2		1	1	39.58	1	1	2	2	1	2	2	2	2	2	2	1		2																								112	115	80
1	2		3	1	2		1	1	33.33	1	1	2	2	1	2	2	2	2	2	2	1		2																								100	110	70
2			1	1	1	1	1	1	25.74	2	2	2	1	2	2	2	2	2	2	2	1	2	1	2	1					2	2	1	3	1	1	1											84	113	70
2			1	1	2		1	1	29.41	1	2	2	2	2	2	2	2	2	2	2	1		1	2	1	2	1			3	3	1	1	1	2	2											110	110	70
2			1	1	1	1	1	2	22.88	2	1	2	1	2	2	2	2	2	2	2	1	2	1	2	1	2	1			3	3	1	1	1	1	2											61	152	88
2			1	1	1	1	1	1	28.31	1	2	2	2	2	2	2	2	2	2	2	1		2																								60	120	70
1	2		4	1	1	1	1	1	26.67	1	2	1	2	1	2	2	2	2	2	2	1		2																								103	154	99
1	2		4	1	1	2	1	1	27.94	1	1	1	2	2	2	2	2	2	1	2	1		2																								80	116	62
2			4	1	2		2	2	25.95	1	1	1	1	2	2	2	2	2	2	2	1		2																								84	186	74
2			1	1	1	1	1	1	27.67	2	2	2	1	2	2	2	2	2	2	2	1	2	1	2	1					2	2	1	2	1	1	2											107	136	99
2			1	1	1	1	2	2	27.68	2	2	2	2	2	2	2	2	2	2	2	1	2	1	2	1					2	2	1	3	1	1	1											73	129	86
2			1	1	1	2	3	1	25.39	2	2	2	1	2	2	2	2	2	2	2	1	2	1	2	1					2	2	1	1	1	1	2											62	102	61
2			1	1	1	2	1	1	31.25	1	2	1	1	2	2	2	2	2	2	2	1	2	1	1	1					2	2	1	1	1	1	1											90	125	60
2			1	1	1	1	1	1	27.68	2	2	1	1	1	2	2	2	2	2	2	1		2																								59	138	64
2			1	1	1	2	1	1	29.41	2	2	2	1	2	2	2	2	2	2	2	1	2	1	2	1					2	2	1	2	1	1	2											76	144	96
2			1	1	1	1	2	2	21.94	1	1	2	2	2	2	2	2	2	2	2	1	2	1	2	1					2	2	1	2	1	1	2											80	135	80
2			3	1	1	2	1	1	30.07	1	2	1	1	2	2	2	2	2	2	2	1	1	1	4	1	1	1	2	1	2	2	2	2	2		2											75	125	79
2			3	1	2		1	1	27.34	2	2	1	2	1	1	1	1	2	2	2	1		2																								80	166	89
2			3	1	1	1	1	1	27.09	2	2	2	1	1	1	2	2	2	2	2	1		2																								69	111	60
2			7	1	1	1	1	2	30.04	1	1	1	1	2	2	2	2	2	2	2	1		2																								78	134	88
2			7	1	1	1	1	1	30.47	1	2	1	2	2	2	2	2	2	2	2	1		2																								80	148	78
2			7	1	1	1	1	1	33.99	1	1	1	2	1	2	2	1	2	1	2	4		2																								120	160	100
1	2		1	1	1	1	1	2	23.44	1	1	2	2	2	2	2	2	2	2	2	1		2																								109	100	65
1	2		1	1	1	2	1	1	29.41	1	1	2	1	2	2	2	2	2	2	2	1		1	1	1					2	2	1	2	2		1											50	110	65
1	2		1	1	1	2	2	2	31.49	1	1	2	1	2	2	2	2	2	2	2	1		2																								80	110	65
1	2		1	1	2		2	2	26.1	1	2	2	1	2	2	2	2	2	2	2	1		2																								100	140	60
1	2		1	1	2		1	2	29.3	1	2	1	1	2	2	2	2	2	2	2	1		1	2	1					1	2	1	1	1	1	2											80	100	65
1	2		1	1	1	2	1	1	30.74	1	2	2	1	2	2	2	2	2	2	2	1	2	1	4	1	2	1			3	3	3	3	3		2											84	120	70
1	2		3	1	2		1	1	21.51	1	1	2	2	2	2	2	2	2	2	2	1	1	1	4	1	1	1	2	1	2	2	2	2	2		2											70	142	83
2			7	1	2		1	1	33.46	1	1	2	2	2	2	2	2	2	2	2	1		2																								65	125	78
2			7	1	2		2	2	20.65	2	2	1	2	2	2	2	2	2	2	2	1		2																								79	128	75
2			7	1	2		1	1	33.33	2	1	2	2	2	2	2	2	2	2	2	1		2																								86	136	94
1	2		1	1	1	2	2	2	33.69	2	1	2	1	2	2	2	2	2	2	2	1		2																								88	111	62
1	2		1	1	1	2	2	2	32.27	2	1	2	1	2	2	2	2	2	2	2	1		2																								88	111	65
2			1	1	1	1	2	2	30.8	1	2	2	2	2	2	2	2	2	2	2	1		2																								88	123	65
2			1	1	1	1	1	1	27.57	1	2	2	2	2	2	2	2	2	2	2	1		1	2	1					2	2	1	2	1	1	1											80	133	90
1	2		1	1	1	1	2	2	29.3	2	1	1	2	2	2	2	2	2	2	2	1		2																								88	140	66
1	2		1	1	1	2	1	1	28.14	1	2	2	2	2	2	2	2	2	2	2	1		1	2	1					2	2	1	2	1	1	1											56	113	68
1	2		1	1	1	2	1	1	24.81	1	2	1	2	2	2	2	2	2	2	2	1		2																								66	142	68
1	2		1	1	1	1	2	2	23.44	1	2	2	2	2	2	2	2	2	2	2	1		2																								100	142	66
2			1	1	2		1	1	28	2	2	2	2	2	2	2	2	2	2	2	1		1	2	1	2	1			3	3	1	1	1	1	2											65	143	85
2			1	1	1	1	1	1	21.43	2	2	2	1	2	2	2	2	2	2	2	1		1	2	1			2	1	2	2	1	1	1	1	2											102	120	70
2			1	1	1	1	1	1	31.14	1	1	2	1	2	2	2	2	2	2	2	1		2																								80	140	70
2			1	1	1	1	1	1	23.3	2	1	2	2	2	2	2	2	2	2	2	1		1	2	1					3	3	1	1	1	1	1											75	150	84
1	2		1	1	1	1	2	2	25.19	2	2	2	2	2	2	2	2	2	2	2	1	2	1	4	2					2	2	1	2	1	2	2											100	125	63
1	1		1	1	2		1	1	23.9	2	1	2	2	2	2	2	2	2	1	2	5		2																								79	150	75
2			1	1	2		1	1	23.21	1	1	2	2	1	2	2	2	2	2	2	1	2	1	4	2					2	2	1	1	1	1	2											84	140	84
2			1	1	2		1	1	27.48	2	1	1	2	1	1	2	1	2	2	2	1	2	1	2	1					2	2	1	1	1	1	2											74	136	64
2			1	1	1	1	1	2	25.39	1	2	1	1	1	2	2	2	2	2	2	1		2																								88	123	63
2			1	1	1	1	1	1	29.3	2	1	2	2	2	2	2	2	2	2	2	1	2	1	2	1					2	2	1	1	1	1	1											68	134	78
2			1	1	1	2	2	2	29.17	2	2	2	2	2	2	2	2	2	2	2	1	2	1	2	1					2	2	1	1	1	1	1											69	148	120
2			1	1	1	2	1	1	37.5	1	2	1	2	2	2	2	2	2	2	2	1	2	1	2	1					2	2	2	2	1	1	1											88	152	80
2			1	1	1	2	1	1	25.95	1	1	1	2	1	2	2	2	2	2	2	1	2	2																								86	145	85
2			1	1	1	2	1	1	27.68	2	1	2	1	2	2	2	2	2	2	2	1	2	1	2	1					2	2	1	1	1	1	1											90	106	62
2			1	1	1	1	1	1	25.74	1	1	2	2	2	2	2	2	2	2	2	1	2	1	2	1					2	2	1	1	1	1	1											78	134	85
2			1	1	1	1	1	1	21.26	2	2	2	2	2	2	2	2	2	2	2	1	2	1	2	1					2	2	1	2	1	1	2											80	101	57
1	2		1	1	1	2	1	1	25.09	1	1	2	2	2	2	2	2	2	2	2	2		2																								89	197	89
2			1	1	2		1	1	26.14	1	1	1	2	2	2	2	2	2	2	2	1		2																								95	150	80
2			1	1	2		1	2	23.05	2	2	2	1	2	2	2	2	2	2	2	1		2																								65	112	60
2			1	1	2		2	2	32.87	2	1	1	2	2	2	2	2	2	2	2	1		2																								85	188	107
2			1	1	1	2	1	1	24.11	1	1	1	2	2	2	2	2	2	2	2	1		2																								90	144	80
2			1	1	2		1	1	25.74	2	2	2	1	1	1	2	1	2	2	2	1		2																								67	141	70
2			1	1	1	1	1	2	29.41	2	2	2	1	2	2	2	2	2	2	2	1		2																								80	160	110
2			1	1	1	2	2	2	25.74	1	2	2	2	2	2	2	2	2	2	2	1		2																								91	178	108
2			1	1	1	2	1	1	23.44	2	2	2	2	2	2	2	2	2	2	2	1	1	1																								66	128	68
1	2		3	1	2		1	1	27.34	1	1	2	2	1	2	2	2	2	2	2	1		2																								90	130	80
1	2		3	1	2		1	1	26.6	1	1	1	1	1	1	2	1	2	2	2	1		2																								60	130	80
1	2		3	1	2		1	1	27.34	1	1	1	1	1	1	2	1	2	2	2	1		2																								80	130	80
1	2		3	1	2		1	1	28.62	1	1	1	1	1	2	2	2	2	2	2	1		2																								88	123	88
1	2		3	1	2		1	1	35.64	1	1	1	1	1	2	2	2	2	2	2	1		2																								75	112	80
1	2		3	1	2		1	1	29.69	1	1	2	2	1	2	2	2	2	2	2	1		2																								100	140	90
1	2		3	1	2		1	1	31.11	1	1	1	1	1	1	2	1	2	2	2	1		2																								74	120	80
2			1	1	1	1	1	1	20.92	1	1	2	1	2	2	2	2	2	2	2	1		1	2	1					3	3	1	1	1	1	1											80	130	65
2			1	1	1	2	1	2	22.88	2	1	2	2	2	2	2	2	2	2	2	1		1	2	1					3	3	1	1	1	1	1											60	170	100
2			1	1	2		1	1	23.3	2	1	2	1	2	2	2	2	2	2	2	1		1	2	2					3	3	1	1	1	1	2											80	124	79
2			1	1	1	1	1	1	23.3	2	1	2	1	2	2	2	2	2	2	2	1		1	2	2					3	3	2	2	1	1	2											80	130	76
2			1	1	1	2	1	1	25.49	2	1	2	2	1	1	2	2	2	2	2	1		2																								80	90	60
2			1	1	2		1	1	39.34	2	1	2	2	2	2	2	2	2	2	2	1	2	1	2	1					2	2	1	3	1	1	2											82	126	72
2			1	1	2		1	1	27.57	2	2	2	2	1	1	2	2	2	2	2	1	2	1	2	1					2	2	1	1	1	1	2											70	137	87
2			1	1	1	1	1	1	23.81	2	2	2	2	2	2	2	2	2	2	2	1	2	1	2	1					2	2	1	1	1	1	1											71	115	77
2			1	1	1	3	2	2	27.17	2	2	2	2	2	2	2	2	2	2	2	1	2	1	2	1					2	2	1	1	1	1	1											88	122	66
2			1	1	1	2	1	1	29.3	2	1	2	1	2	2	2	2	2	2	2	1	2	1	2	1					2	2	1	1	1	1	1											65	115	65
2			7	1	2		1	1	32.52	2	2	2	1	2	2	2	2	2	2	2	1		2																								85	133	81
2			7	1	1	2	1	1	25.1	2	1	2	2	2	2	2	2	2	1	2	1		2																								65	150	66
2			7	1	2		1	1	28.05	2	2	2	1	2	2	2	2	2	2	2	3		2																								87	134	83
2			7	1	1	1	1	1	31.25	1	1	1	1	1	1	2	1	2	2	2	1		2																								98	158	90
2			6	1	1	2	1	1	22.49	2	2	2	1	2	1	2	2	1	2	2	1		2																								71	130	74
2			3	1	1	1	1	1	31.88	1	1	1	1	1	2	2	2	2	2	2	1	1	1	1	1	2	2	2	1	2	2	1	1	2		2											110	70	40
2			3	1	1	1	1	1	26.72	1	1	1	1	2	2	2	2	2	2	2	1	1	1	4	1	1	1	2	1	3	3	3	3	2		1											70	115	83
2			3	1	1	1	1	1	26.72	1	1	1	1	1	2	2	2	2	2	2	1	1	1	2	1	1	1	4	1	2	2	1	1	1	1	1											100	100	60
1	2		4	1	2		1	1	31.18	2	1	1	1	1	1	2	1	2	2	2	1		2																								92	128	67
2			3	1	1	1	1	1	38.8	1	1	1	2	2	2	2	2	2	2	2	1		2																								68	144	46
1	2		4	1	1	2	1	1	22.79	2	1	2	2	2	2	2	2	2	2	2	1	1	1	2	2	4	1		1	2	2	1	1	1	1	1											91	140	79
1	2		3	1	2		1	1	19.8	1	1	1	1	1	2	1	2	2	2	2	2		2																								110	110	80
1	2		4	1	2		1	1	25.93	1	2	2	2	1	1	2	1	2	2	2	1		2																								78	127	54
1	2		1	1	1	1	1	2	24.52	2	2	2	1	2	2	2	2	2	2	2	1		2																								90	120	70
1	2		4	1	2		1	1	34.19	1	1	1	2	1	1	2	2	2	2	2	1		2																								78	115	43
2			4	1	1	2	1	1	28.03	2	2	2	1	2	2	2	2	2	2	2	1	1	1	2	1					2	2	1	1	1	1	1											62	140	67
2			7	1	1	2	1	1	24.84	1	2	2	1	2	2	2	2	2	2	2	1	1	1	4	2					2	2	1	3	1	1	1											73	90	60
1	2		1	1	1	1	1	1	26.3	1	1	1	1	2	2	2	2	2	2	2	1		2																								78	176	93
2			7	1	1	1	1	1	39.03	1	1	1	1	1	2	2	2	2	2	1	1		2																								70	200	110
1	2		1	1	2		1	2	27.05	2	1	2	1	2	2	2	2	2	2	2	1		2																								60	110	67
2			1	1	2		1	1	26.14	1	1	1	2	1	2	2	2	2	2	2	2		2																								95	150	80
2			1	1	1	1	1	1	29.3	1	1	2	2	2	2	2	2	2	2	2	1		1	2	1					3	3	1	1	1	1	1											70	114	82
2			1	1	1	1	1	1	22.06	1	1	2	2	2	2	2	2	2	2	2	1		1	2	1					3	3	1	1	1	1	1											88	142	69
2			1	1	2		1	1	23.44	2	2	2	2	2	2	2	2	2	2	2	1		2																								93	127	86
2			1	1	1	1	1	1	29.3	2	1	2	2	2	2	2	2	2	2	2	1		1	2	1	2	1			3	3	1	1	1	1	1											85	130	80
2			1	1	1	2	1	1	26.75	2	2	2	2	2	2	2	2	2	2	2	1		1	2	1	2	1			3	3	1	1	1	2	1											58	150	60
2			1	1	1	1	3	2	24.61	2	2	2	1	2	2	2	2	2	2	2	1	2	1	2	1					2	2	1	3	1	1	2											58	133	60
2			1	1	2		1	1	25.95	1	1	2	2	2	2	2	2	2	2	2	1		1	2	1					3	3	1	1	1	1	1											73	140	75
2			1	1	2		2	2	25.24	2	2	2	2	2	2	2	2	2	2	2	1		1	2	1					3	3	1	1	1	1	2											85	130	80
2			7	1	2		1	1	24.43	2	2	2	1	2	2	2	2	2	2	2	1		2																								78	100	60
2			1	1	2		1	1	24.48	2	2	2	2	1	1	2	1	1	2	2	1	2	1	2	1					2	2	1	1	1	1	2											78	154	82
2			1	1	2		1	1	36.25	1	1	2	2	2	2	2	2	2	2	2	1	2	1	2	1					2	2	1	1	1	1	2											107	151	62
2			1	1	1	2	1	1	31.25	2	1	2	1	2	2	2	2	2	2	2	1	2	1	2	1					2	2	1	2	1	1	1											60	157	78
2			1	1	1	1	2	2	27.34	2	2	2	1	2	2	2	2	2	2	2	1	2	1	2	1					2	2	1	1	1	2	2											88	144	79
2			1	1	1	1	2	2	27.21	2	2	2	1	2	2	2	2	2	2	2	1	2	1	2	1					2	2	1	1	1	1	1											101	134	83
2			1	1	2		1	1	31.25	1	2	2	2	2	2	2	2	2	2	2	1	2	1	2	1					2	2	1	1	1	1	2											94	129	64
2			1	1	1	1	2	2	27.03	2	2	2	1	2	2	2	2	2	2	2	1	2	1	2	1					2	2	1	2	1	1	2											86	110	72
2			1	1	1	1	1	1	32.08	1	1	2	2	2	2	2	2	2	2	2	1	2	1	2	1	2	1			2	2	1	2	1	1	2											103	63	46
2			1	1	2		2	2	28.76	2	2	2	2	2	2	2	2	2	2	2	1		2																								80	170	100
2			1	1	2		1	1	25.61	2	2	2	1	2	2	2	2	2	2	2	1		2																								114	176	91
2			1	1	2		1	1	28.08	1	1	2	2	2	2	2	2	2	2	2	1		2																								84	133	78
2			2	1	2		1	1	26.64	2	2	2	1	2	2	2	2	2	2	2	1	2	1	2	1	2	1			2	2	1	2	1	1	2											76	110	80
2			1	1	2		1	1	17.3	2	2	2	2	2	2	2	2	2	2	2	1		2																								60	116	65
2			1	1	2		1	1	26.88	2	2	2	2	2	2	2	2	2	2	2	1	2	1	2	1					2	2	2	2	1	1	2											60	170	73
2			7	1	2		3	2	33.74	1	2	2	2	2	2	1	2	2	2	2	1		2																								68	104	65
2			1	1	1	1	1	1	22.52	1	2	2	2	2	2	2	2	2	2	2	1		2																								72	118	72
2			7	1	2		3	2	23.87	1	2	2	2	2	2	2	2	2	2	2	2		2																								164	200	110
2			1	1	2		1	1	25.37	1	1	1	2	2	1	2	1	2	2	2	1	2	1	2	1					2	2	1	2	1	1	2											100	146	76
1	2		1	1	1	2	2	2	25.89	2	1	2	2	2	2	2	2	2	2	2	1		1	4	2					2	2	1	2	1	2	2											70	103	67
2			7	1	1	3	2	2	24	2	2	2	1	2	2	2	2	2	2	2	1	1	1	4	2					2	2	1	2	1	1	1											60	110	70
2			7	1	2		1	1	28.72	1	1	2	2	1	1	2	1	2	2	2	1		2																								64	110	70
2			7	1	2		2	2	30.91	2	2	2	2	2	2	2	2	2	2	2	1	2	1	2	2					2	2	1	2	1	1	2											70	115	73
2			7	1	2		1	1	33.91	1	1	2	2	2	2	2	2	2	2	1	1	2	2																								88	110	70
2			1	1	2		1	1	24.22	1	1	1	2	1	1	2	1	2	2	1	1	2	1	2	1					2	2	1	1	1	1	2											70	124	74
2			7	1	2		1	1	26	1	2	1	1	2	2	2	2	2	2	2	1		2																								62	117	73
2			1	1	2		1	1	29.41	1	1	2	2	2	2	2	2	2	2	2	1		1	2	1					3	3	1	1	1	2	2											80	150	80
2			1	1	1	1	1	1	27.48	2	2	2	2	1	1	1	1	2	2	2	1		1	2	1					3	3	1	1	1	1	1											67	100	63
2			1	1	1	1	1	2	24.91	1	2	2	2	2	2	2	2	2	2	2	1	2	1	2	1					2	2	1	2	1	1	2											86	131	75
2			1	1	1	1	1	1	26.95	1	1	2	2	2	2	2	2	2	2	2	1	2	1	2	1					2	2	1	2	1	1	1											65	121	58
2			1	1	1	1	1	1	20.96	2	2	2	2	2	2	2	2	2	2	2	1	2	1	2	1					3	3	1	2	1	1	1											90	133	85
2			1	1	1	2	1	2	24.44	2	1	2	1	2	2	2	2	2	2	2	1	2	1	2	1					2	2	1	2	1	1	1											80	147	67
1	2		3	1	2		1	1	23.44	1	1	1	1	1	2	2	2	2	2	2	1		2																								100	120	80
2			1	1	1	1	1	1	32.93	2	1	2	2	2	2	2	2	2	2	2	1	2	1	2	1					2	2	1	3	1	1	2											75	123	64
1	2		3	1	2		1	1	27.68	1	1	2	1	1	2	2	2	2	2	2	1		2																								80	110	80
1	2		1	1	1	2	1	1	26.67	1	2	2	2	2	2	2	2	2	2	2	1		1	2	2					2	2	1	1	1	1	2											84	156	66
1	2		3	1	2		1	1	23.44	1	1	1	1	1	2	2	2	2	2	2	1		2																								105	120	66
1	2		3	1	1	2	1	1	27.34	1	1	2	2	1	1	2	2	2	2	2	1		1	4	1					3	3	1	1	1	2	2											65	110	80
1	2		3	1	2		1	1	35.21	1	1	2	2	2	1	2	1	2	2	2	1		2																								80	130	80
2			1	1	2		1	2	28.01	1	2	2	2	2	2	2	2	2	2	2	1	2	1	2	1					2	2	1	2	1	1	2											62	135	79
2			7	1	2		1	1	28.76	1	1	1	2	2	2	2	2	2	2	1	1	2	1	2	2					2	2	2	2	1	2	2											90	120	70
2			7	1	1	1	2	2	24	2	2	2	2	2	2	2	2	2	2	2	1	1	1	4	2					2	2	1	2	1	1	1											61	113	75
1	2		3	1	2		1	1	28.95	1	2	1	2	2	2	2	2	2	2	2	1		2																								77	137	84
1	2		3	1	2		1	1	30.32	2	1	1	2	2	2	2	2	2	2	2	1		2																								74	154	82
1	2		3	1	2		1	1	24.66	1	1	1	1	2	2	2	2	2	2	2	1		2																								96	107	76
1	2		3	1	2		1	1	27.34	1	2	1	1	1	2	2	1	2	2	2	1		2																								80	160	90
1	2		3	1	1	2	1	1	20.7	2	2	1	1	2	2	2	2	2	2	2	1		2																								62	180	110
1	2		3	1	2		1	1	24.08	2	2	1	1	2	2	2	2	2	2	2	1		2																								72	109	60
1	2		7	1	2		1	1	34.93	1	1	1	2	1	1	1	2	1	2	2	1		2																								80	145	85
1	2		7	1	2		1	1	33.33	1	1	1	2	1	2	2	2	2	2	2	1		2																								110	115	75
2			7	1	2		2	2	29.3	1	1	2	1	2	2	1	2	2	2	2	1		2																								65	140	85
1	2		3	1	2		1	1	26.3	2	2	2	2	2	2	2	2	2	2	2	1		2																								70	140	80
1	2		3	1	2		1	1	24.22	1	1	2	2	1	2	1	2	2	1	2	5		2																								94	144	67
2			3	1	1	1	1	1	33.59	1	1	2	2	2	2	2	2	2	2	2	1		2																								92	183	107
1	2		3	1	2		1	1	26.84	1	1	1	1	2	2	2	2	2	2	1	1		2																								113	160	100
1	2		3	1	2		1	1	27.34	1	1	2	2	2	2	1	2	2	2	1	2		2																								90	170	80
2			3	1	2		1	1	32.78	1	1	1	2	1	2	2	1	2	2	2	1		2																								62	140	67
1	2		3	1	2		1	1	40.83	1	1	2	1	2	2	2	1	2	2	2	2		2																								91	121	57
2			3	1	2		1	1	27.34	1	1	2	2	2	2	2	2	2	2	1	3		2																								94	131	65
2			3	1	2		1	1	32.81	1	1	1	1	2	2	2	2	2	2	2	1	1	1	2	1					3	3	1	1	1	2	1											84	120	74
2			3	1	1	1	1	1	23.63	1	2	2	2	2	2	2	2	2	2	2	1		2																								69	119	69
2			3	1	2		1	1	40.89	1	1	2	2	2	2	2	1	2	2	2	1		2																								111	214	140
2			3	1	1	1	1	1	33.91	2	1	2	1	2	2	2	2	2	2	2	1		2																								63	123	80
1	2		3	1	2		1	1	24.82	2	1	2	1	2	2	2	2	1	2	2	1		2																								91	114	55
2			3	1	1	2	1	1	30.15	2	2	2	1	2	2	2	1	1	2	2	1		2																								81	98	72
2			3	1	2		1	1	28.26	2	2	1	1	2	2	2	2	2	2	2	1		2																								81	149	121
2			3	1	2		1	1	34.45	1	1	1	1	2	2	2	2	2	2	1	1		2																								67	173	93
2			3	1	1	2	1	1	23.04	1	2	1	1	2	2	2	2	2	2	2	1		2																								76	121	80
1	2		7	1	2		1	1	35.42	1	1	2	2	2	2	2	2	2	2	2	1		2																								80	120	75
1	2		7	1	2		1	2	31.64	1	2	1	1	2	2	2	1	2	2	2	1		2																								80	140	75
2			7	1	2		1	1	29.01	1	1	1	1	2	2	2	2	2	2	2	3		2																								65	120	75
1	2		7	1	2		2	2	30.83	2	2	1	1	2	2	2	2	2	2	2	1		2																								70	130	80
2			3	1	1	2	1	1	26.47	1	1	1	2	1	1	2	1	1	2	2	1		2																								110	110	60
2			1	1	2		2	2	32.42	2	2	2	1	2	2	2	2	2	2	2	1		1	2	1					2	2	1	2	1	2	2											88	121	76
2			3	1	1	3	2	2	28	1	1	1	2	2	2	2	2	2	2	2	1		2																								85	134	70
1	2		3	1	2		1	1	26.52	1	1	2	1	1	1	2	2	2	2	2	1	1	1	4	1	1	1	2	1	2	2	2	2	1	1	1											75	144	97
1	2		7	1	1	1	2	2	33.76	1	2	1	1	2	2	2	2	2	2	2	1		2																								95	130	85
1	2		7	1	2		1	2	39.06	1	1	1	1	2	2	1	2	2	2	2	1		2																								100	115	85
1	2		3	1	2		1	1	36.67	1	1	2	2	1	1	2	1	2	2	2	1	1	1	4	1	1	1	2	1	2	1	2	2	1	1	1											62	99	70
1	2		7	1	2		1	2	35.42	1	1	2	2	2	2	2	2	2	2	1	1		2																								85	145	85
1	2		7	1	2		1	2	32.44	1	2	2	2	2	2	2	2	2	2	2	1		2																								95	140	85
2			1	1	1	1	1	2	30	2	2	2	2	2	2	2	2	2	2	2	1		2																								87	143	93
2			1	1	1	2	1	1	24.54	1	1	2	2	2	2	2	2	2	2	2	1		2																								70	102	65
1	2		7	1	2		1	2	42.5	1	1	1	1	2	2	1	2	2	2	1	2		2																								100	105	60
1	2		7	1	2		1	2	32.81	1	2	2	1	1	1	2	2	2	2	2	1		2																								85	150	85
1	2		7	1	2		1	1	30.49	1	2	2	2	2	2	2	2	2	2	2	1		2																								80	120	80
2			3	1	2		1	1	29.6	1	2	2	1	2	2	2	2	2	2	2	1		2																								85	155	75
1	2		3	1	2		1	1	32.87	1	1	1	1	2	1	2	1	2	2	1	1	1	1																								98	127	92
2			3	1	2		1	1	31.64	2	2	2	2	2	2	2	2	2	2	2	1		2																								107	105	66
1	2		3	1	2		1	1	23.9	1	1	2	2	2	2	2	2	2	2	1	1		2																								119	121	58
2			3	1	2		1	1	26.13	2	2	2	2	2	2	2	2	2	2	2	1		2																								102	146	91
2			3	1	1	2	1	1	37.16	1	1	2	2	2	2	2	2	2	2	2	1		2																								98	190	103
1	2		3	1	2		1	1	28.37	1	1	2	1	2	2	2	2	2	2	2	1		2																								72	120	80
1	2		3	1	2		1	1	29.79	2	2	2	1	2	2	2	2	2	2	2	1		2																								92	129	73
2			3	1	1	1	2	2	27.34	2	2	2	2	2	2	2	2	2	2	2	1		2																								136	200	120
1	2		3	1	2		1	1	27.1	2	1	2	1	2	2	2	2	2	2	2	1		2																								87	95	63
2			7	1	2		1	1	27.7	1	1	2	2	1	2	2	2	2	2	2	1	2	1	4	2					2	2	1	2	1	1	2											61	140	80
2			7	1	2		1	2	38.61	1	1	2	2	2	2	2	2	2	2	2	1		2																								84	190	90
2			7	1	2		1	1	34.35	1	1	2	1	1	2	2	2	2	2	2	1	2	1	4	2					2	2	1	2	1	1	2											63	143	80
1	2		3	1	2		1	1	42.22	1	1	2	2	2	2	2	2	2	2	2	2		2																								110	156	55
1	2		3	1	2		1	1	39.1	1	1	1	1	1	1	2	1	2	2	2	1		2																								90	130	80
2			1	1	1	1	1	2	25.49	2	1	2	1	2	2	2	2	2	2	2	1		2																								65	120	70
2			1	1	1	1	1	1	26.2	1	2	2	1	2	1	2	2	2	2	2	1	2	1	2	1					1	2	3	3	1	2	1											80	115	85
2			1	1	1	1	1	1	23.65	2	2	1	2	2	2	2	2	2	2	2	1	1	1	1	1					2	2	3	3	3		2											70	130	60
2			1	1	2		1	1	34.93	2	2	2	2	2	2	2	2	2	2	2	1	2	1	2	1					2	2	1	1	3		2											66	130	80
2			7	1	2		1	1	40	1	1	1	2	2	1	2	1	2	2	1	1	1	1	4	2					2	2	1	2	1	1	2											88	160	68
2			7	1	1	2	1	2	34.6	2	2	1	2	2	2	2	2	2	2	2	1	1	1	1	1					2	2	2	2	2		2											98	162	102
2			3	1	2		3	2	30.35	2	1	2	1	2	2	2	2	2	2	2	1		2																								69	173	103
2			3	1	2		1	1	25.95	1	1	2	1	2	2	2	2	2	2	2	1	1	1	4	1	1	1	2	1	2	2	1	2	1	1	2											68	121	78
2			3	1	2		1	1	30.1	1	1	2	2	1	1	2	2	2	1	2	1		2																								78	196	134
2			7	1	1	2	1	2	34.63	2	1	1	2	2	1	2	1	2	2	2	1	1	1																								80	120	80
2			1	1	1	1	3	2	27.42	2	2	2	2	2	2	2	2	2	2	2	1	2	1	2	1					2	2	1	1	3		1											62	122	80
2			1	1	1	2	1	1	23.9	2	2	2	1	2	2	2	2	2	2	2	1		2																								85	100	65
2			1	1	1	2	3	2	23.18	2	2	2	1	2	2	2	2	2	2	2	1	2	1	2	2					2	2	1	1	3		1											44	85	46
2			1	1	1	2	1	2	30.53	2	2	2	1	2	2	2	1	2	2	2	1		2																								68	95	70
2			1	1	2		1	2	24.65	2	2	2	1	2	2	2	2	2	2	2	1		2																								90	120	80
2			7	1	1	1	1	1	28.4	1	1	1	1	1	1	2	2	2	1	2	1		2																								100	128	55
2			3	1	2		1	1	24.75	1	2	2	1	2	2	2	2	2	2	2	1		2																								72	120	80
1	2		3	1	1	2	1	1	40.08	1	2	2	1	2	1	2	2	2	2	2	1		1	2	1					2	2	1	2	1	1	1											94	143	86
1	2		3	1	1	1	1	1	25.95	1	1	1	1	2	2	2	2	2	1	2	1		2																								114	128	79
1	2		2	1	2		1	2	22.06	1	2	2	2	2	2	2	2	2	2	2	5		2																								83	136	81
2			1	1	1	2	1	1	30.11	1	1	2	1	2	2	2	2	2	2	2	1	2	1	4	1					2	2	2	2	1	1	2											50	110	70
1	2		3	1	2		1	1	24.91	1	2	2	1	2	2	2	2	2	2	2	1		2																								71	103	63
1	2		2	1	2		1	1	20.22	2	2	2	1	2	2	2	2	2	2	2	1		2																								60	143	97
1	2		1	1	1	1	1	1	23.23	1	1	2	1	2	2	2	2	2	2	2	1	1	1	2	1	4	1	4	1	2	2	1	2	1	2	2											106	110	60
1	2		1	1	1	2	2	2	28.37	2	1	2	2	2	2	2	2	2	2	2	2		2																								80	141	80
2			1	1	2		1	1	23.05	1	2	2	1	2	2	2	2	2	2	2	1		2																								63	153	62
1	2		1	1	2		1	1	32.88	1	1	2	2	2	2	2	2	2	2	2	1		2																								98	140	80
1	2		1	1	1	1	1	1	31.83	2	2	2	1	2	2	2	2	2	2	2	1		2																								88	150	90
1	2		1	1	1	2	2	2	22.49	1	2	2	1	2	2	2	2	2	2	2	1		2																								90	96	67
1	2		1	1	1	1	1	2	29.41	2	2	2	2	2	2	2	2	2	2	2	1	2	1	2	1	4	1	4	1	2	2	1	2	1	2	1											55	151	98
1	2		1	1	1	2	1	1	23.58	2	2	2	1	2	1	2	1	2	2	2	1		2																								88	130	80
1	2		1	1	1	1	1	2	29.37	2	1	2	1	2	2	2	2	2	2	2	1		2																								81	129	90
1	2		1	1	1	1	1	1	27.06	2	2	2	1	2	2	2	2	2	2	2	1	2	1	2	1	4	1	4	1	2	2	1	2	1	2	2											82	105	75
2			3	1	2		1	1	27.14	1	1	2	2	2	2	2	1	2	2	2	1		1	2	2					2	2	3	3	3		2											91	160	76
2			3	1	2		1	1	32.44	1	1	1	2	2	1	2	2	2	2	2	3		2																								96	141	77
2			3	1	2		1	1	30.5	1	2	2	1	2	2	2	2	2	2	2	1		1	2	2					2	2	1	3	3		2											87	127	72
1	2		3	1	1	1	1	1	34.93	2	2	1	2	2	2	2	2	2	2	2	1		2																								71	114	63
1	2		3	1	2		1	1	41.25	1	1	1	1	1	1	2	1	2	2	2	1	1	1	4	1	2	1	1	1	2	2	2	2	2		2											112	117	80
2			3	1	1	1	1	1	27.34	1	1	1	2	1	1	2	1	2	1	2	1		2																								116	172	111
1	2		1	1	1	2	1	1	25.81	2	2	2	1	2	2	2	2	2	2	2	1	2	1	2	1					1	3	1	2	1	1	2											67	156	46
1	2		2	1	2		1	1	31.25	2	1	2	1	2	2	2	2	2	2	2	1		2																								67	144	93
1	2		1	1	1	2	2	2	26.56	2	2	2	1	2	2	2	2	2	2	2	1		2																								50	110	70
1	2		4	1	2		1	1	26.02	2	2	2	2	2	2	2	2	2	2	2	1		2																								83	146	89
1	2		4	1	2		1	1	33.11	1	2	2	2	2	2	2	2	2	2	2	1		1	2	1	1	1	4	1	2	2	1	2	3		2											96	137	77
1	2		4	1	2		1	1	37.44	1	2	1	2	2	2	2	2	2	2	2	1		2																								93	146	82
1	2		1	1	1	2	1	1	28.27	2	2	2	1	2	2	2	2	2	2	2	1	2	1	2	1					2	2	1	2	1	1	2											50	99	74
1	2		4	1	2		1	1	27.78	1	1	1	2	2	2	2	2	2	2	1	1		2																								101	164	67
1	2		2	1	2		1	1	34.4	2	1	1	2	2	2	2	2	2	2	2	1		2																								62	131	75
1	2		4	1	2		1	1	37.5	1	1	1	2	1	1	2	2	2	2	1	5	1	1	1	1	2	1			2	2	1	3	3		2											50	79	44
1	2		4	1	2		1	1	20.13	2	2	2	2	1	1	1	1	2	2	2	1		2																								77	124	77
1	2		4	1	2		1	1	23.11	1	1	2	1	2	2	2	2	2	2	2	5		2																								100	137	73
1	2		4	1	2		1	1	28.03	2	2	2	1	2	2	2	2	2	2	2	1		2																								55	147	80
1	2		4	1	1	2	1	1	25.78	1	1	1	2	1	1	2	1	2	2	1	1		2																								55	105	50
1	2		4	1	2		1	1	20.65	1	1	1	2	1	2	2	2	2	2	1	5		2																								100	213	89
2			1	1	1	2	2	2	26.6	1	1	2	2	2	2	2	2	2	2	2	1		2																								85	120	78
2			1	1	2		1	1	34.75	1	1	2	1	2	2	2	2	2	2	2	1		2																								74	140	80
2			1	1	1	2	1	1	24.61	1	1	2	2	2	2	2	2	2	2	2	1	2	1	2	2					2	2	1	1	1	2	1											72	118	72
2			1	1	2		1	1	26.32	1	2	2	2	1	2	2	2	2	2	2	1		2																								88	123	84
2			1	1	1	1	3	2	29.3	1	1	2	2	2	2	2	2	2	2	2	1		2																								89	140	80
2			7	1	2		1	1	32.38	1	1	2	2	2	2	2	2	2	2	2	1		2																								85	140	87
2			7	1	2		1	1	24.73	2	1	1	2	2	2	2	2	2	2	2	1		2																								68	131	81
2			7	1	2		1	1	25.97	1	1	2	2	2	2	2	1	2	2	2	1		2																								70	140	68
2			7	1	2		1	1	19.55	2	1	2	2	2	2	2	2	2	2	2	1		2																								69	111	61
2			7	1	2		1	1	23.3	1	1	2	2	2	2	2	1	2	2	2	1		2																								75	155	72
2			7	1	1	1	1	1	35.57	1	1	1	2	2	2	2	1	2	2	2	1		2																								62	157	70
1	2		3	1	2		1	1	35.47	1	1	1	2	1	1	2	1	2	2	1	3	2	2																								108	190	79
1	2		3	1	1	1	1	1	23.83	1	1	1	1	1	1	2	2	2	2	2	1	1	1	4	1	2	1	1	1	2	2	1	2	1	1	2											63	148	66
1	2		3	1	1	2	1	1	31.25	2	2	2	1	2	2	2	2	2	2	2	1	1	1	4	1	2	1	1	1	2	2	2	2	1	1	2											56	121	69
2			1	1	2		1	1	26.99	2	2	2	1	2	2	2	2	2	2	2	1		2																								88	115	70
2			1	1	2		1	2	20.5	1	2	2	2	2	2	2	2	2	2	2	1		2																								94	135	70
2			1	1	2		1	1	29.34	1	1	2	2	2	2	2	2	2	2	2	1		2																								69	205	85
2			1	1	2		1	1	23.4	2	1	2	1	2	2	2	2	2	2	2	1		2																								68	132	84
2			1	1	1	1	2	2	25.74	1	1	2	1	2	2	2	2	2	2	2	1		2																								90	135	78
2			1	1	2		2	2	25	1	1	2	2	2	2	2	2	2	2	2	1	1	1																								107	128	98
2			1	1	2		1	1	31.91	2	1	1	2	1	1	2	1	2	2	2	1		2																								96	130	95
1	2		1	1	2		1	2	32.98	2	1	2	1	2	2	2	1	2	2	2	1	2	1	2	1					2	2	1	2	1	1	2											80	103	70
1	2		1	1	1	2	1	1	23.05	1	1	1	2	1	1	2	2	2	2	2	1		2																								95	160	80
2			1	1	1	1	2	2	26.3	2	2	2	1	2	2	2	2	2	2	2	1	1	1	4	1	2	1	2	1	2	1	1	1	1	1	2											75	120	70
1	2		1	1	1	2	2	2	35.66	2	2	2	2	2	2	2	2	2	2	2	1		2																								110	150	100
1	2		3	1	2		1	1	37.44	1	1	2	2	2	2	2	2	2	2	2	1		2																								82	116	95
2			1	1	1	1	1	1	29.76	1	2	1	1	1	2	2	2	2	2	2	1	1	1	4	1	1	1	2	1	2	2	1	1	1	1	2											65	120	70
2			1	1	1	2	1	2	32.81	2	2	2	1	2	2	1	2	2	2	2	1	1	1	4	1	1	1	2	1	2	2	1	2	1	1	2											85	113	55
2			1	1	1	2	2	2	23.4	1	2	2	1	2	2	2	2	2	2	2	1	2	1	2	1					3	3	1	1	3		1											82	120	90
2			1	1	1	1	3	2	23.18	1	1	2	2	2	2	2	2	2	2	2	1		2																								103	138	77
2			1	1	2		1	2	23.18	2	2	2	1	2	2	2	2	2	2	2	1		2																								100	122	74
2			1	1	1	2	1	2	23.18	1	2	2	1	2	2	2	2	2	2	2	1	2	1	2	1					3	3	1	1	1	2	2											98	120	100
2			1	1	2		1	1	25.42	2	1	2	2	2	2	2	2	1	2	2	1		2																								74	145	85
2			1	1	2		1	1	25	1	2	2	2	2	2	2	2	2	2	2	1	2	1	4	1	2	1			2	2	1	2	1	1	2											89	106	76
2			1	1	1	1	1	1	25.62	2	2	2	1	2	2	2	2	2	2	2	1	2	1	2	1	2	1			2	2	1	3	1	1	1											86	107	70
1	2		1	1	1	1	1	1	26.56	1	2	2	1	2	2	2	2	2	2	2	1		2																								110	170	100
1	2		1	1	1	1	2	2	23.41	2	2	1	1	2	2	2	2	2	2	2	1	2	2																								87	122	80
2			3	1	2		1	1	35.57	2	2	2	2	2	2	2	2	2	2	2	2		2																								119	90	65
2			1	1	2		1	1	24.82	1	2	2	2	2	2	2	1	2	2	2	1		2																								70	110	73
2			1	1	2		1	1	23.18	2	1	2	2	2	2	2	1	2	2	2	1		2																								80	120	80
2			1	1	2		2	2	24.71	2	2	2	2	2	2	2	2	2	2	2	1		2																								75	105	80
2			1	1	2		2	2	23.18	2	1	2	2	2	2	2	1	2	2	2	1		2																								60	148	90
2			7	1	2		1	2	29.03	2	1	1	1	2	2	2	2	2	2	2	1		2																								88	175	100
2			1	1	1	1	2	2	24.22	1	2	2	2	2	2	2	2	2	2	2	1	2	1	2	1					3	3	1	1	3		2											89	122	75
2			7	1	2		1	1	24.05	1	2	2	2	2	2	2	2	2	2	2	1		2																								85	132	66
2			1	1	2		1	1	29.3	2	1	2	2	2	2	2	2	2	2	2	1		2																								80	136	90
2			7	1	2		1	1	38.28	1	1	1	1	1	1	2	2	1	1	2	3	1	1	1	1	2	1	4	1	2	1	1	1	1	1	2											84	117	50
2			1	1	2		1	1	21.32	1	2	2	2	2	2	2	2	2	2	2	1	2	1	2	1					2	2	1	2	1	1	2											91	134	60
1	1		1	1	1	1	1	1	29.41	1	1	2	1	2	2	2	2	2	2	2	1	2	1	2	1	2	1			2	2	1	1	1	1	1											120	168	110
2			1	1	1	1	2	2	22.43	1	2	1	2	1	2	2	2	2	2	1	1	2	1	4	1	2	1			2	2	1	2	1	1	1											75	120	70
2			3	1	2		1	1	22.3	2	2	2	1	2	2	2	2	2	2	2	1		2																								97	164	96
2			1	1	2		1	1	15.16	1	1	2	2	2	1	2	1	2	2	2	1	2	1	2	1					2	2	1	1	1	1	2											61	144	67
2			3	1	1	1	1	2	29.3	2	2	2	1	2	2	2	2	2	2	2	1		2																								58	183	106
2			1	1	2		1	2	30.88	2	2	2	2	2	2	2	2	2	2	2	1		2																								90	145	65
2			1	1	2		1	1	24.8	1	1	1	2	2	2	2	2	2	2	2	1		2																								68	129	55
2			1	1	2		1	2	32	2	2	2	1	2	2	2	2	2	2	2	1		2																								90	124	90
2			1	1	1	1	2	2	23.08	2	1	2	1	2	2	2	2	2	2	2	1	2	1	2	1					3	3	1	1	1	2	2											80	120	73
2			1	1	2		1	1	23.18	1	1	1	2	2	2	2	2	2	2	2	1		2																								68	105	73
1	2		1	1	1	1	1	2	29.3	1	1	2	1	2	2	2	2	2	2	2	1		2																								94	208	95
1	2		7	1	1	2	2	2	31.25	1	1	2	1	2	2	2	2	2	2	2	1		2																								85	125	85
2			7	1	1	1	2	2	30.92	1	1	2	2	2	2	2	2	2	2	2	1		2																								90	110	75
2			7	1	2		1	1	33.59	1	2	2	2	2	2	2	2	2	2	2	1		2																								70	140	75
1	2		7	1	2		1	1	28.24	1	1	2	2	2	2	2	2	2	2	2	1		2																								84	125	70
2			1	1	2		1	1	26.73	1	1	2	2	1	2	2	2	2	2	2	1		2																								75	125	85
1	2		3	1	2		1	1	35.42	1	1	1	2	1	2	2	2	2	1	1	2		2																								75	148	55
1	2		7	1	2		2	2	34.4	2	2	2	1	2	2	2	2	2	2	2	1		2																								90	142	75
1	2		7	1	1	1	2	2	29.3	1	2	2	2	2	2	2	2	2	2	2	2		2																								95	100	65
1	2		7	1	1	2	1	2	31.27	2	1	2	1	2	2	2	2	2	2	2	5	1	1																								85	140	85
1	2		7	1	1	1	1	1	31.3	2	1	2	2	2	2	2	2	2	2	2	1		2																								85	145	90
2			7	1	2		1	1	33.46	2	1	2	2	2	2	2	2	2	2	2	1		2																								80	135	85
2			7	1	2		1	1	32.82	2	1	2	2	2	2	2	2	2	2	2	1		2																								85	125	75
1	2		7	1	2		1	2	31.47	1	1	2	1	2	2	2	1	2	2	2	1		2																								85	145	85
1	2		7	1	2		1	2	29.76	1	1	1	2	2	2	2	2	2	2	1	1		2																								85	125	80
1	2		7	1	2		2	2	31.12	1	2	2	2	1	2	1	2	2	2	2	1		2																								90	140	85
2			7	1	2		1	2	31.47	1	1	2	2	2	2	1	2	2	2	2	1		2																								75	125	75
2			7	1	2		1	1	33.69	1	2	2	2	2	2	2	2	2	2	2	1		2																								85	125	80
2			7	1	2		1	2	32.09	1	1	2	2	2	2	2	1	2	2	1	1	2	2																								80	145	100
1	2		7	1	2		1	1	27.57	1	2	2	2	2	2	2	2	2	2	1	1		2																								80	140	90
2			7	1	2		1	1	36.03	1	1	2	2	1	1	1	1	2	2	2	1		2																								95	160	105
2			7	1	2		2	2	25.95	1	1	2	2	2	2	2	2	2	2	2	1		2																								85	135	75
2			7	1	2		1	1	29.41	1	2	2	1	2	2	2	2	2	2	2	1		2																								75	110	75
1	2		7	1	2		2	2	30.14	2	2	2	2	2	2	2	2	2	2	2	1		2																								85	125	75
2			1	1	2		1	1	39.34	1	1	2	2	2	2	2	2	1	2	2	1	2	1	2	1					2	2	2	2	1	1	2											101	117	69
2			1	1	1	2	1	1	25.83	2	2	2	1	2	2	2	2	2	2	2	1	2	1	2	1					2	2	1	3	1	1	1											80	193	67
2			1	1	1	1	1	1	32.53	1	2	2	2	2	2	2	2	2	2	2	1	1	1	2	2					2	2	1	2	1	1	1											74	104	56
2			1	1	2		1	1	32.78	1	1	2	2	2	1	2	1	2	2	2	1	2	1	2	1					2	2	1	3	1	1	2											62	140	68
2			7	1	2		1	1	28.31	2	1	1	1	2	2	2	2	2	2	2	1		2																								78	130	80
2			7	1	2		1	1	28.75	2	1	1	2	2	2	2	2	2	2	2	1		2																								88	190	100
2			1	1	2		3	2	40.52	1	2	2	2	2	2	2	2	2	2	2	1	2	1	2	1					2	2	1	2	1	1	2											83	160	57
1	2		4	1	2		1	1	28.81	1	1	1	2	2	1	1	1	2	1	1	5		2																								117	163	72
1	2		4	1	2		1	1	34.65	1	1	1	2	1	1	1	1	2	2	1	3		2																								120	160	50
1	2		4	1	2		1	1	30.47	2	2	2	2	2	2	2	2	2	2	2	1		1	4	2					2	2	2	2	3		2											89	151	85
2			1	1	1	2	1	1	29.07	1	2	2	1	2	2	2	2	2	2	2	1	2	1	2	1					2	2	1	2	1	1	1											84	92	53
2			1	1	2		1	1	32.17	1	1	2	2	2	2	2	2	2	2	2	1		2																								72	101	60
2			1	1	2		1	1	27.68	1	2	1	2	1	1	1	1	2	2	2	1	2	1	2	1					2	2	1	2	1	1	2											94	137	67
2			1	1	2		1	1	26.14	1	1	1	2	2	2	1	2	2	1	2	1	2	1	2	1					2	2	2	2	1	1	2											62	171	74
2			6	1	1	1	1	1	21.69	1	1	2	1	2	2	2	2	2	2	2	1	2	1	2	1					2	2	1	2	1	1	1											68	129	76
2			1	1	2		1	1	40.14	1	1	2	1	2	2	2	2	2	2	2	1	2	1	2	1					2	2	1	2	1	1	1											68	108	63
2			1	1	1	1	1	1	27.57	1	1	2	2	2	2	2	2	2	2	2	1	2	1	2	1					2	2	1	2	1	1	1											68	137	67
2			1	1	1	2	1	2	24.44	1	1	1	2	2	2	2	2	2	2	2	1	2	1	2	1					2	2	1	2	1	1	1											89	187	96
2			1	1	1	1	2	2	28.91	1	1	1	2	1	2	2	2	2	2	2	1	1	1	4	1	1	1	2	1	1	1	1	2	1	1	2											120	132	74
2			1	1	1	2	2	2	23.2	1	1	1	1	1	1	1	1	2	2	2	1	1	1	4	1	1	1	2	1	2	2	1	1	1	1	2											95	104	74
1	2		7	1	2		3	2	20.99	2	2	2	1	2	2	2	2	2	2	2	4	2	1	4	2	4	2	4	2	1	2	1	2	1	1	2											63	110	70
2			1	1	1	2	1	1	27.27	1	2	1	2	1	1	2	2	1	2	2	1		2																								60	120	67
2			3	1	2		1	1	29.43	2	1	1	1	1	1	2	1	2	2	2	1		2																								86	135	78
2			3	1	2		1	1	29.41	1	2	1	1	2	2	2	2	2	2	2	1		2																								99	144	75
1	2		3	1	1	1	1	1	26.09	2	2	2	1	2	2	2	2	2	2	2	1	1	1	4	1	2	1	1	1	2	2	2	2	1	1	1											91	107	64
2			1	1	1	1	2	2	23.9	1	2	2	2	2	2	2	2	2	2	2	1	2	1	2	1					2	2	1	1	1	1	2											88	114	79
1	2		3	1	2		1	1	37.04	1	1	1	2	2	2	2	2	2	2	1	1	1	1	4	1	2	1	1	1	2	2	2	2	1	1	1											61	125	58
2			1	1	1	1	2	2	23.9	1	2	1	2	2	2	2	2	2	2	2	1		2																								103	110	85
2			1	1	1	2	1	1	36.33	2	2	2	1	2	2	2	2	2	2	2	1	2	1	2	2					1	1	1	1	3		1											84	96	44
2			1	1	1	1	1	1	23.9	2	1	2	1	2	2	2	2	2	2	2	1		2																								69	125	84
2			1	1	2		1	1	25.83	2	2	2	2	2	2	2	2	2	2	2	1	2	1	2	1					2	2	1	1	3		2											82	125	52
2			1	1	1	1	1	1	25	2	2	2	1	2	2	2	2	2	2	2	1	2	1	2	1					3	3	1	1	3		2											66	100	70
2			3	1	2		1	1	33.2	1	1	1	2	1	2	2	2	2	2	2	1	1	1	4	1	4	1	1	1	2	2	1	2	1	1	2											128	149	83
1	2		1	1	1	2	1	1	37.57	1	1	1	1	2	2	2	2	2	2	2	1		2																								87	150	110
1	2		1	1	1	1	2	2	23.96	2	1	2	2	2	2	2	2	2	2	2	2	2	1	2	1	4	1	4	1	2	2	1	2	1	1	2											88	99	75
1	2		1	1	1	2	2	2	24.91	1	1	2	2	2	2	2	2	2	2	2	1		2																								99	140	89
1	2		1	1	2		1	1	31.62	1	2	2	1	2	2	2	2	2	1	2	1		2																								100	160	100
1	2		1	1	2		3	2	28.61	2	1	2	1	2	1	2	1	2	2	2	1		2																								58	130	92
1	2		1	1	1	2	3	2	25.24	2	1	2	2	2	2	2	2	2	2	2	1		2																								75	137	83
1	2		1	1	1	2	1	1	25.34	1	2	2	2	2	2	2	2	2	2	2	1	2	1	2	1	4	1	4	1	2	2	1	2	1	1	1											78	101	69
1	2		1	1	1	2	1	1	24.19	2	1	2	1	2	2	2	2	2	2	2	3	2	1	2	1	4	1	4	1	2	2	1	2	1	1	1											64	133	88
2			7	1	2		3	2	32.25	2	2	2	2	2	2	2	2	2	2	2	1		2																								100	150	100
2			7	1	2		1	2	26.95	1	1	2	2	2	2	2	1	2	1	2	1	1	1	4	2					2	2	1	2	1	1	2											86	150	90
2			1	1	1	1	1	1	26.76	1	1	1	2	2	2	2	2	2	2	2	1	2	1	2	1	2	1			2	2	1	1	1	1	2											82	172	94
1	2		2	1	1	3	1	1	27.76	2	2	2	2	2	2	2	2	2	2	2	1	2	1	2	1	2	1	4	1	2	2	1	2	1	1	2											62	117	67
2			1	1	1	2	1	1	31.49	1	1	1	2	1	1	2	1	2	2	2	1		2																								90	150	90
2			1	1	1	2	1	2	25.95	2	2	2	1	2	2	2	2	2	2	2	1		2																								98	132	77
2			1	1	1	2	1	2	25.56	1	1	2	2	2	2	2	2	2	2	2	1	2	1	2	1					2	2	1	1	3		1											78	162	101
2			1	1	1	1	1	1	23.9	2	2	2	1	2	2	2	2	2	2	2	1	2	1	2	1					3	3	1	1	1	2	1											87	122	84
1	2		4	1	2		1	1	31.91	1	1	1	2	2	2	1	2	2	2	1	2		2																								83	103	43
2			1	1	1	2	1	1	20.82	2	2	2	1	2	2	2	2	2	2	2	1	2	1	2	1					3	3	1	1	1	2	1											62	96	66
1	2		4	1	2		1	1	20.65	1	1	1	2	1	2	2	2	2	2	1	2		2																								100	213	89
2			4	1	1	1	1	1	27.5	1	1	1	2	1	1	2	1	2	2	2	1		2																								89	178	81
1	2		4	1	2		1	1	32.18	1	1	1	2	2	2	2	2	2	2	2	3		2																								89	152	60
2			4	1	2		1	1	28.1	2	1	2	2	1	1	2	2	2	2	2	3		2																								69	104	70
1	2		4	1	1	2	1	1	17.3	2	1	1	1	1	2	1	2	2	2	1	1		2																								72	174	80
1	2		7	1	2		2	2	29.41	2	2	2	1	1	2	2	2	2	2	2	1		2																								80	125	75
2			4	1	1	3	1	1	36.28	2	2	2	2	2	2	2	2	2	2	2	1		2																								96	222	112
1	2		7	1	2		1	2	29.3	2	2	2	2	2	2	2	2	2	2	2	1		2																								95	135	75
2			7	1	2		1	1	32.44	2	1	1	1	2	2	2	2	2	2	2	1		2																								85	140	100
1	2		7	1	2		2	2	28.24	1	1	1	1	1	2	2	2	2	2	2	1		2																								75	110	70
1	2		7	1	2		2	2	33.75	1	1	1	1	1	2	2	2	2	2	2	1		2																								85	145	100
2			7	1	2		2	2	35.16	1	1	2	2	2	2	2	2	2	2	2	1		2																								90	140	100
1	2		7	1	2		1	1	34.93	1	1	2	1	2	2	2	2	2	2	2	1		2																								85	145	100
2			7	1	2		2	2	31.14	2	1	2	1	1	2	2	2	2	2	1	1		2																								85	125	85
2			1	1	1	1	1	1	26.17	2	1	2	2	2	1	2	2	2	2	2	1	2	1	2	1					2	2	1	2	1	1	2											85	106	65
2			1	1	1	1	1	1	44.02	2	2	2	2	2	2	2	2	2	2	2	1	2	1	2	1					2	2	1	2	1	2	1											103	160	65
1	2		7	1	1	2	1	1	26.73	1	2	1	2	2	2	2	2	2	2	2	1		2																								90	127	74
2			1	1	2		1	1	44.02	1	1	1	2	1	1	2	1	2	1	2	1		2																								79	119	88
2			1	1	2		1	1	30.45	2	2	2	2	2	1	2	1	2	2	2	1		2																								61	107	70
2			1	1	1	1	1	1	23.9	1	2	2	1	2	2	2	1	2	2	2	1	2	1	2	1					3	3	1	1	1	2	1											84	119	83
2			7	1	2		1	1	28.99	2	1	2	2	1	2	2	2	2	2	2	1		2																								85	135	80
2			7	1	1	2	1	1	23.91	2	1	1	1	2	2	2	2	2	2	2	1		2																								113	190	100
2			7	1	2		1	1	34.35	2	1	1	1	2	2	2	2	2	2	2	1		2																								90	145	100
2			7	1	2		2	2	30.8	2	2	2	1	2	2	2	2	2	2	2	1		2																								105	140	85
2			7	1	2		2	2	33.09	1	1	2	1	2	2	2	2	2	2	2	1		2																								90	130	75
2			1	1	1	1	1	1	34.6	1	1	2	2	2	2	2	2	2	2	2	1	2	1	2	1					2	2	1	2	1	1	1											75	157	92
1	2		1	1	1	1	1	1	27.17	1	1	2	2	2	2	2	2	2	2	2	1	2	1	2	1					2	2	1	2	1	1	1											74	117	58
2			1	1	2		1	1	23.18	2	1	2	2	1	1	2	2	2	2	2	1	2	1	2	1					2	2	1	2	1	1	2											62	116	58
2			1	1	2		1	1	28.52	1	1	2	2	2	2	2	2	2	2	2	1	2	1	2	1					2	2	1	2	1	1	2											80	171	77
2			1	1	1	2	1	1	35.16	1	2	1	1	2	2	2	2	2	2	2	1	2	1	2	1	2	1			2	2	1	2	1	1	2											76	110	76
2			1	1	1	1	2	2	31.54	2	2	1	1	2	2	2	2	2	2	2	3	2	1	2	1	2	1			2	2	1	2	1	1	2											96	70	50
1	2		3	1	2		1	1	22.06	2	2	1	1	2	2	2	2	2	2	2	1		2																								67	118	75
2			1	1	1	2	1	1	27.72	1	2	1	2	2	2	2	2	2	2	2	1	2	1	2	1	2	1			2	2	1	2	1	1	2											85	141	89
2			1	1	1	2	2	2	40.17	1	2	1	1	2	2	2	2	2	2	2	1	2	1	2	1	2	1			2	2	1	2	1	1	2											88	109	71
2			1	1	2		1	1	22.74	2	2	2	1	2	2	2	2	2	2	2	1		2																								64	133	92
2			1	1	1	1	2	2	27.68	2	2	2	2	2	2	2	2	2	2	2	1		2																								114	108	76
2			1	1	1	1	2	2	26.6	2	2	2	2	2	2	2	2	2	2	2	1	2	1	2	1					2	2	1	1	1	2	1											94	122	84
2			1	1	1	1	1	2	22.08	2	2	2	1	2	2	2	2	2	2	2	1		2																								64	128	98
2			1	1	1	2	1	2	32.34	2	1	2	2	2	2	2	2	2	2	2	1	2	1	2	1					2	2	1	1	1	2	2											76	119	76
1	1		1	1	2		2	2	23.72	2	2	2	1	2	2	2	2	2	2	2	1		2																								80	120	70
1	2		1	1	1	2	2	2	17.3	2	2	2	1	2	2	2	2	2	2	2	1		1	4	2					2	2	1	2	2		2											84	109	68
1	2		1	1	1	1	2	2	26.35	2	2	1	2	2	2	2	2	2	2	2	1	2	1	2	1					1	2	1	2	1	1	2											94	85	67
2			3	1	2		1	1	36.71	1	1	1	1	2	2	2	2	2	2	2	1	1	1	4	1	2	1	1	1	2	2	2	2	2		2											73	117	81
2			3	1	2		1	1	32.41	1	1	2	1	2	2	2	2	2	2	2	1		2																								93	109	72
1	2		3	1	2		1	1	32.41	1	1	2	1	2	2	1	2	2	2	2	3	1	1	4	1	2	1	1	1	2	2	2	2	2		2											74	194	119
1	2		1	1	1	3	1	2	33.22	2	2	2	1	2	2	2	2	2	2	2	1		2																								80	128	93
2			7	1	2		1	1	30.88	2	2	2	2	2	2	2	2	2	2	2	1		2																								75	140	75
1	2		7	1	2		2	2	30.15	2	1	2	2	2	2	2	2	2	2	2	1		2																								75	120	75
1	2		7	1	1	2	2	2	31.25	1	1	2	1	2	2	2	2	2	2	2	1		2																								85	145	90
2			1	1	1	1	2	2	38.93	1	2	1	2	2	2	2	2	2	2	2	1	2	1	2	1	2	1			2	2	1	2	1	1	2											72	113	74
2			7	1	2		2	2	31.14	1	2	2	2	2	2	2	2	2	2	2	1		2																								85	140	85
2			7	1	2		2	2	34.75	1	1	2	1	2	2	2	2	2	2	2	1		2																								100	140	95
2			7	1	1	1	2	2	29.41	1	1	2	1	2	2	2	2	2	2	2	1		2																								90	140	85
2			7	1	2		1	1	27.62	1	1	1	2	2	2	2	1	2	2	2	1		2																								73	160	81
2			7	1	2		1	1	30.18	1	1	1	2	2	2	2	2	2	2	2	1		2																								71	148	83
2			7	1	2		1	1	35.59	2	1	1	2	2	2	2	2	2	2	2	1		2																								67	126	82
2			7	1	2		1	1	34.93	1	1	2	2	2	2	2	2	2	2	2	1		2																								121	143	89
2			1	1	1	1	1	1	29.04	1	1	2	2	2	2	2	2	2	2	2	1	2	1	2	1					2	2	1	2	1	2	1											84	127	81
2			1	1	2		1	1	24.66	1	1	2	2	2	2	2	2	2	2	2	1	2	1	2	1	2	1			2	2	1	2	1	1	2											92	104	57
2			1	1	1	1	1	1	25.37	1	2	2	2	2	2	2	2	2	2	2	1	2	1	2	1					2	2	1	2	1	1	1											86	130	63
2			1	1	1	2	1	1	30.67	1	1	2	2	2	2	2	2	2	2	2	1	2	1	2	1					2	2	1	2	1	1	2											74	94	58
2			1	1	1	2	1	1	27.44	1	1	2	2	2	2	2	2	2	2	2	1	2	1	2	1					2	2	1	2	1	1	2											72	136	65
2			1	1	2		1	1	25.64	1	1	1	2	1	1	2	1	2	1	2	1	2	1	2	1					2	2	1	2	1	1	1											79	119	88
2			1	1	1	2	2	2	31.14	1	1	2	2	2	2	2	2	2	2	2	1		2																								83	135	77
2			1	1	1	3	3	2	24.47	2	1	2	2	2	2	2	1	2	2	2	1		2																								88	116	84
2			1	1	2		2	2	27.34	2	1	2	2	2	2	2	2	2	2	2	1		2																								60	144	74
2			1	1	2		2	2	27.48	1	1	2	2	2	2	2	2	2	2	2	1		2																								114	127	73
2			1	1	2		1	2	24.22	2	2	2	1	2	2	2	1	2	2	2	1		2																								70	126	70
1	2		3	1	2		1	1	27.82	1	1	2	2	1	2	1	2	2	2	2	2		2																								110	110	80
1	2		1	1	2		1	1	28.99	1	1	1	2	1	2	2	2	2	2	2	1		2																								80	120	66
1	2		3	1	2		1	1	27.68	1	1	2	1	1	1	2	2	2	2	2	1		2																								100	140	80
1	2		3	1	2		1	1	29.3	1	1	1	1	1	1	2	1	1	2	2	1		2																								100	110	80
1	2		3	1	2		1	1	31.25	1	1	1	2	1	1	1	2	2	2	1	1		2																								110	80	40
2			7	1	2		2	2	29.11	1	1	2	1	1	2	2	2	2	2	2	1		2																								90	125	75
2			7	1	2		1	1	31.14	1	2	2	1	1	2	2	2	2	2	2	1		2																								90	140	75
2			7	1	2		2	2	30.14	2	2	2	2	2	2	2	2	2	2	2	1		2																								85	125	80
1	2		3	1	1	1	1	1	25.39	1	1	1	1	1	2	2	2	2	2	2	1		2																								110	120	77
1	2		3	1	2		1	1	26.47	1	1	1	2	1	2	1	2	2	2	1	2		2																								99	109	77
1	2		3	1	1	2	1	1	26.3	2	1	2	1	1	2	2	2	2	2	2	1		2																								98	110	70
1	2		3	1	2		1	1	32.91	1	1	1	2	1	2	1	2	2	1	1	2		2																								100	100	55
1	2		3	1	1	1	1	1	23.9	1	1	1	1	1	2	2	2	2	2	2	1		2																								100	140	80
1	2		3	1	2		1	1	27.08	1	2	2	2	1	2	2	2	2	2	2	1		2																								77	120	69
1	2		3	1	2		1	1	31.88	1	1	1	1	1	2	2	2	2	2	2	1		2																								88	120	77
1	2		3	1	2		1	1	28.4	2	1	1	1	1	2	2	2	2	2	2	1		2																								108	120	88
2			1	1	2		1	1	26.1	1	1	2	2	2	2	2	2	2	1	1	1		2																								68	130	85
2			1	1	2		1	1	26.22	1	1	2	2	2	1	2	2	2	2	2	1		1	2	1					3	3	1	1	1	1	2											51	126	74
2			1	1	2		1	2	24.39	2	1	2	2	2	1	2	2	2	2	2	1		2																								64	124	82
2			1	1	1	1	1	2	27.68	2	2	2	1	2	1	2	1	2	2	2	1	2	1	2	1					2	2	1	2	1	1	2											98	140	85
2			1	1	2		1	1	30.82	1	1	2	2	2	1	2	1	2	2	2	1		2																								78	121	67
2			1	1	1	1	2	2	23.9	1	2	2	2	2	2	2	2	2	2	2	1	2	1	2	1					2	2	1	1	1	1	2											88	114	78
2			3	1	2		1	1	40	1	1	1	2	1	1	2	1	2	2	1	2		2																								93	126	40
2			1	1	1	2	1	1	30.08	2	2	1	1	2	2	2	2	2	2	2	1	2	1	2	1					2	2	1	1	1	1	2											80	180	100
2			1	1	2		1	1	33.46	1	1	1	2	2	2	2	2	2	2	2	1	2	1	2	1					2	2	1	2	1	1	2											68	148	71
2			1	1	2		1	2	37.1	1	1	2	2	2	2	2	2	2	2	2	1		2																								88	128	73
2			1	1	2		1	1	28.39	2	2	2	2	2	2	2	2	2	2	2	1		2																								78	155	60
2			1	1	1	2	1	1	28	2	2	2	2	2	2	2	2	2	2	2	1	2	1	2	1					2	2	1	1	1	1	2											62	153	72
2			1	1	1	1	2	2	27.7	1	2	2	2	2	2	2	2	2	2	2	1		2																								61	126	68
1	2		1	1	1	1	2	1	31.25	2	1	1	1	2	2	2	2	2	2	2	1	2	1	2	1					2	2	1	2	1	1	2											83	157	98
2			1	1	1	1	1	1	25.74	1	1	2	2	2	1	2	1	2	2	2	1	2	1	2	1					2	2	1	1	1	1	2											89	126	85
1	2		1	1	1	1	1	2	30.45	1	2	2	1	2	2	2	2	2	2	2	1		2																								89	206	99
2			1	1	2		1	1	35.48	2	2	2	1	2	1	2	2	2	2	2	1		2																								80	142	72
2			1	1	1	1	2	2	27.34	1	2	2	1	2	2	2	2	2	2	2	1	2	1	2	2					2	2	1	2	1	1	2											87	151	105
2			1	1	1	3	1	1	31.83	1	2	2	2	2	2	2	2	2	2	2	1		2																								78	138	104
2			1	1	1	1	1	1	23.44	1	2	2	1	2	2	2	2	2	2	2	1	2	1	2	1					1	3	1	1	1	1	2											130	100	54
2			1	1	1	2	2	2	26.25	1	2	2	2	2	2	2	2	2	2	2	1	2	1	2	1					2	2	1	1	1	1	2											80	149	83
2			1	1	1	2	1	1	21.94	2	2	2	2	2	2	2	2	2	2	2	1		2																								74	164	75
1	2		1	1	1	3	1	1	27.34	2	2	2	1	2	2	2	2	2	2	2	3		2																								96	113	79
1	2		1	1	1	2	1	2	29.74	2	1	1	2	2	2	2	2	2	2	2	1		2																								70	142	89
1	2		3	1	2		1	1	29.3	1	1	1	1	1	1	2	1	2	2	1	1		2																								110	140	65
1	2		3	1	2		1	1	40.23	1	1	1	1	1	2	2	2	2	2	2	1		2																								90	110	70
1	2		3	1	2		1	1	27.34	1	1	2	1	1	1	1	1	2	2	2	2		2																								88	100	70
1	2		3	1	1	1	1	1	31.62	1	1	1	1	1	2	2	2	2	2	2	1		2																								99	110	96
1	2		3	1	2		1	1	30.1	1	1	1	1	1	1	1	1	2	1	2	2		2																								88	120	65
1	2		1	1	2		1	1	29.76	1	2	2	1	2	1	1	1	2	2	2	1		2																								67	110	57
1	2		1	1	1	2	1	1	20.59	1	2	2	2	2	2	2	2	2	2	2	1		2																								69	143	79
1	2		1	1	1	1	1	1	23.97	1	2	1	1	2	1	1	1	2	2	2	1	2	1	2	1	4	1	4	1	2	2	1	2	1	1	2											97	123	91
1	2		1	1	1	1	1	2	29.32	2	2	2	1	2	2	2	2	2	2	2	1		2																								72	150	98
2			1	1	2		1	1	24.83	2	1	1	1	2	2	2	2	2	2	2	1	1	1	4	1	1	1	2	1	2	2	2	2	2		2											90	140	70
1	2		1	1	1	2	2	2	21.68	1	1	2	2	2	2	2	2	2	2	2	3		2																								88	154	95
2			1	1	1	1	2	2	24.22	2	2	2	2	2	2	2	2	2	2	2	1		2																								69	110	77
2			1	1	1	3	1	2	21.24	2	2	2	2	2	2	2	2	2	2	2	1	2	1	2	1					1	2	1	1	1	2	1											71	104	73
2			1	1	2		1	2	22.64	2	2	2	1	2	2	2	2	2	2	2	1		2																								82	134	74
2			1	1	2		2	2	24.22	2	2	2	2	1	1	2	2	2	2	2	1		2																								66	150	64
2			1	1	1	2	3	2	24.22	1	2	2	2	2	2	2	2	2	2	2	1		2																								91	114	69
2			1	1	1	2	1	1	26.72	1	2	2	1	2	2	2	2	2	2	2	1		2																								85	115	84
2			1	1	2		1	1	31.6	1	1	2	2	1	1	2	1	1	2	2	1		2																								80	117	64
2			1	1	2		1	1	24.58	1	1	2	2	2	2	2	2	2	2	2	3	2	1	2	1					2	2	1	2	1	1	2											90	109	66
2			1	1	2		1	1	35.82	1	2	2	2	2	2	2	2	2	2	2	1		2																								99	154	77
2			1	1	1	1	2	2	29.3	1	2	2	2	2	2	2	2	2	2	2	1	2	1	2	1					2	2	1	1	1	1	2											78	145	77
2			1	1	1	2	1	1	25.95	1	1	1	2	2	2	2	2	2	2	2	1		2																								134	93	70
2			1	1	1	2	2	2	23.44	1	2	2	1	2	2	2	2	2	2	2	1		2																								78	152	78
2			1	1	2		1	1	23.29	1	2	2	2	2	2	2	2	2	2	2	1		2																								108	160	90
2			1	1	1	1	1	1	27.21	2	2	2	2	2	2	2	2	2	2	2	1	2	1	2	1					2	2	1	2	1	1	2											78	129	73
2			1	1	1	2	1	2	25.34	2	1	1	1	2	2	2	2	2	2	2	1	2	1	2	1					2	2	1	1	1	1	2											80	130	85
2			1	1	2		1	1	21.09	1	2	1	2	2	1	2	1	2	2	2	1		2																								65	106	50
2			1	1	2		1	1	28.67	1	1	2	2	2	2	2	2	2	2	2	1	2	1	2	1					2	2	1	2	1	1	2											88	132	81
1	2		1	1	2		2	2	25.72	2	2	2	2	2	2	2	2	2	2	2	1	2	1	2	1					2	2	1	1	1	1	2											76	107	88
2			1	1	1	2	2	2	24.06	2	1	2	2	2	2	2	2	2	2	2	1		2																								68	123	74
2			1	1	2		2	2	25.95	1	2	2	2	2	2	2	2	2	2	2	1	2	1	2	1					2	2	1	1	1	1	2											88	134	79
2			1	1	1	2	1	1	38.6	1	2	2	1	2	2	2	2	2	2	2	1	2	1	2	1					2	2	1	1	1	1	1											75	149	82
2			1	1	1	1	2	2	25.95	1	1	2	2	2	2	2	2	2	2	2	1	2	1	2	1					2	2	1	1	1	1	1											88	142	94
2			1	1	1	2	1	1	34.36	2	2	2	1	2	2	2	2	2	2	2	3		2																								86	120	81
2			1	1	1	2	2	2	26.17	2	2	2	2	2	2	2	2	2	2	2	1	2	1	2	1					2	2	1	1	1	1	2											78	145	100
2			1	1	1	1	2	2	25.19	2	2	2	2	1	2	2	2	2	2	2	1		2																								89	142	68
2			1	1	1	1	2	2	24.66	1	2	2	2	2	2	2	2	2	2	2	1	2	1	2	1					2	2	1	1	1	1	1											80	150	80
2			1	1	2		1	1	28.63	2	2	2	2	1	2	2	2	2	2	2	1		2																								51	71	46
2			1	1	1	1	1	2	36.93	2	1	1	1	2	1	2	1	2	2	2	1		2																								78	145	70
2			1	1	2		1	2	27.03	2	2	1	1	2	2	2	2	2	2	2	1	2	1	2	1					2	2	1	1	1	1	2											79	145	89
2			1	1	2		1	1	36.49	1	2	2	2	2	2	2	2	2	2	2	1	2	1	2	1					2	2	1	2	1	1	2											101	160	90
2			1	1	1	2	2	2	23.56	1	2	2	2	2	2	2	2	2	2	2	1	2	1	2	1					2	2	1	1	1	1	1											89	123	80
2			1	1	1	1	2	2	28.72	1	2	2	2	2	2	2	2	2	2	2	1		2																								87	158	98
1	2		1	1	2		1	2	39.71	2	2	2	1	2	2	2	2	2	2	2	1		2																								74	140	65
1	2		1	1	1	1	1	1	23.41	1	2	2	2	2	2	2	2	2	2	2	4	2	1	2	1	4	1	4	1	1	1	1	2	1	1	1											143	170	100
2			3	1	2		1	1	35.39	1	1	1	2	1	1	2	1	2	2	1	1	1	1	4	1	2	1	1	1	2	2	2	2	2		2											86	168	79
1	2		1	1	1	2	2	2	26.22	2	2	2	1	2	2	2	2	2	2	2	1	2	1	4	2	2	1			2	2	1	3	1	1	2											50	110	60
1	2		1	1	1	2	1	1	27.49	2	2	2	1	2	2	2	2	2	2	2	1		2																								65	162	81
2			7	1	1	2	1	2	27.97	1	2	2	2	2	2	2	2	2	2	2	1	1	1	4	2					2	2	1	2	1	1	2											100	130	90
1	2		1	1	2		1	1	19.25	2	1	2	2	2	2	2	2	2	1	1	3		2																								60	170	90
2			1	1	1	2	1	1	18.69	2	2	1	1	1	1	2	2	1	2	2	1	1	1	4	1	1	1	2	1	2	2	1	1	1	1	2											60	140	80
2			7	1	1	1	1	2	24.22	2	2	1	1	2	2	2	2	2	2	2	1	2	1	4	2					2	2	1	1	1	1	1											70	120	70
2			7	1	2		1	1	31.14	1	1	1	2	2	2	2	2	2	2	1	1	2	1	4	2					2	2	1	2	1	2	2											80	112	70
1	2		1	1	1	1	1	1	26.95	1	1	2	2	2	2	2	2	2	2	1	1	2	1	2	1					2	2	1	1	1	1	2											109	104	60
2			7	1	2		2	2	26.95	1	1	1	2	1	2	2	1	2	2	2	1	2	1	4	2					2	2	1	2	1	1	2											56	110	70
2			1	1	2		2	2	25	1	2	2	2	2	2	2	2	2	2	2	1	2	1	2	1					2	2	1	1	1	1	2											70	137	88
2			1	1	2		1	1	31.29	1	1	1	1	1	1	2	1	2	2	2	1	2	1	2	1	2	1			2	2	1	2	1	1	2											82	139	66
2			1	1	1	2	1	1	21.8	1	1	1	1	2	2	2	2	2	2	2	1		2																								65	100	63
1	2		1	1	2		1	1	27.68	1	2	2	2	2	2	2	2	2	2	2	2		2																								124	157	64
2			7	1	2		2	2	20.22	2	2	2	1	2	2	2	2	2	2	2	1	2	1	4	2					1	2	1	2	1	2	2											102	90	50
2			1	1	2		1	1	35.14	1	2	2	2	2	2	2	2	2	2	2	1		2																								89	123	65
2			1	1	2		1	1	33.22	2	2	1	1	2	2	2	2	2	2	2	1	2	1	2	1					2	2	1	2	1	1	2											62	135	78
2			7	1	1	2	2	2	23.44	2	2	2	1	2	2	2	2	2	2	2	1	1	1	4	2					2	2	1	2	1	1	1											65	103	68
2			1	1	1	1	1	1	37.08	2	1	1	2	2	2	2	2	2	2	2	1	2	1	2	1	2	1			2	2	1	2	1	1	1											86	144	80
2			1	1	1	1	2	1	29.3	2	2	2	2	2	2	2	2	2	2	2	1	2	1	2	1					2	2	1	1	1	1	2											98	134	84
2			1	1	2		2	2	27.21	2	2	2	2	2	2	2	2	2	2	2	1		2																								74	110	70
2			1	1	1	2	2	2	27.67	1	2	2	2	2	2	2	2	2	2	2	3		2																								50	120	81
1	2		1	1	2		1	1	30.45	1	1	2	2	2	2	2	2	2	2	2	3		2																								102	116	70
2			1	1	2		2	2	20.07	2	2	2	1	2	2	2	2	2	2	2	1		2																								85	142	83
2			1	1	2		1	1	19.41	1	2	1	2	2	2	2	2	2	2	2	1		2																								88	118	78
1	2		3	1	2		1	1	27.68	1	1	1	1	1	1	2	1	2	2	2	1		2																								70	140	80
1	2		3	1	2		2	2	29.04	1	1	2	1	1	2	2	2	2	2	2	1		2																								88	110	80
1	2		3	1	1	1	1	1	25.39	1	1	1	1	1	1	2	1	2	2	2	1		2																								100	130	80
2			7	1	2		1	1	32	2	2	1	2	2	2	2	2	2	2	2	1		2																								91	154	94
1	2		1	1	1	2	1	1	28.91	2	1	2	2	2	2	2	2	2	2	2	1	2	1	2	1	4	1	4	1	2	2	1	2	1	1	1											74	112	72
1	2		1	1	1	1	1	2	18.29	2	2	2	1	2	2	2	2	2	2	2	1	2	1	2	1	4	1	4	1	2	2	1	2	1	1	1											92	90	37
1	2		1	1	1	2	1	1	28.2	2	2	2	1	2	2	2	2	2	2	2	5	2	1	2	1	4	1	4	1	2	2	1	2	1	1	2											74	114	70
1	2		1	1	1	1	2	2	25.91	2	2	2	1	2	2	2	2	2	2	2	3	2	1	2	1	4	1	4	1	2	2	1	2	1	1	1											94	158	89
1	2		1	1	2		1	1	24.43	2	1	2	1	2	2	2	2	2	2	2	1		2																								86	124	199
2			1	1	1	1	1	1	27.94	1	1	1	1	2	2	2	2	2	2	2	1	2	1	2	1	2	1			2	2	1	2	1	1	2											103	112	66
2			1	1	2		1	1	26.3	2	1	1	2	1	2	2	2	2	2	2	1		1	4	1	2	1	2	1	2	2	1	1	1	1	2											88	129	89
2			1	1	1	1	1	1	31.54	2	2	1	1	2	2	2	2	2	2	2	4	1	1	2	1	2	1			1	3	3	3	3		2											90	126	66
1	2		2	1	1	3	1	1	27.57	1	1	2	1	2	1	2	1	2	2	2	1	1	1	1	1	2	1	4	1	2	2	1	2	1	2	2											65	120	67
2			7	1	2		1	1	30.83	2	1	2	2	1	1	2	1	2	2	2	1	2	1	1	2	2	2			2	2	1	2	2		2											136	74	70
1	2		2	1	2		1	1	22.92	1	1	1	2	2	2	2	2	2	2	2	2		2																								101	147	89
1	2		1	1	1	1	1	1	20.47	2	1	1	1	2	1	2	1	2	2	2	1		2																								71	138	73
1	2		2	1	2		1	1	37.86	1	1	1	2	2	2	2	2	2	2	2	1		2																								62	113	70
2			1	1	1	1	1	1	27.66	1	1	2	2	2	2	2	2	2	2	2	1		1	4	1					2	2	1	2	1	1	2											91	185	114
1	2		1	1	1	1	2	2	25.21	2	2	2	2	2	2	2	2	2	2	2	1		2																								69	153	72
1	2		1	1	2		1	2	24.28	1	2	2	2	1	2	2	1	2	2	2	1		2																								62	130	73
1	2		1	1	1	2	1	1	26.07	2	2	2	1	2	2	2	2	2	2	2	1		2																								78	164	85
1	2		3	1	2		1	1	42.28	1	1	1	1	1	1	2	1	2	2	2	1		2																								80	160	100
1	1		3	1	2		1	1	34.38	1	1	1	1	1	2	2	2	2	2	2	1		2																								110	140	80
2			3	1	1	1	1	1	29.41	1	1	1	2	1	1	2	1	2	2	2	1		2																								68	149	85
1	2		3	1	2		1	1	32.18	2	2	2	1	1	2	2	2	2	2	2	1		2																								95	150	92
2			3	1	1	1	1	1	28.37	2	1	1	1	1	2	2	2	2	2	2	1		2																								86	110	74
2			3	1	1	1	1	1	26.32	1	1	1	2	1	1	2	1	2	2	2	1		2																								100	154	94
2			3	1	2		1	1	32.11	1	1	1	2	1	1	2	1	2	2	2	2		2																								89	137	77
1	2		3	1	2		1	1	33.11	1	2	1	1	1	1	2	1	2	2	2	1		2																								110	156	89
2			3	1	2		1	1	30.39	1	1	1	2	2	2	2	2	2	2	2	1	2	2																								100	134	89
2			3	1	1	2	1	1	28.32	1	2	1	1	2	2	2	2	2	2	2	1		2																								110	105	68
1	2		3	1	1	3	1	1	34.17	1	1	1	2	2	2	2	2	2	2	2	1		2																								120	133	100
1	2		3	1	2		1	1	27.12	1	1	1	1	2	2	2	2	2	2	2	1		2																								110	159	105
1	2		3	1	2		1	1	25.81	1	1	2	1	1	1	2	2	2	2	2	1		2																								100	170	100
1	2		3	1	2		1	1	25.36	2	1	2	1	1	1	2	2	2	2	2	1		2																								100	160	95
1	2		3	1	2		1	1	28.25	2	1	1	1	1	1	2	1	2	2	2	1		2																								105	140	77
2			1	1	1	1	2	2	27.34	1	2	1	1	2	2	2	2	2	2	2	1	2	1	2	1	2	1			2	2	1	2	1	1	2											98	138	94
2			3	1	1	2	2	2	31.23	1	1	1	2	2	2	2	2	2	2	2	1	1	1	4	1	2	1			2	2	2	2	2		1											65	126	85
1	2		2	1	2		1	2	33.2	1	1	2	2	2	1	2	1	2	2	1	1		2																								74	167	67
2			3	1	1	1	1	1	38.22	1	1	1	2	1	1	2	1	2	2	2	1		2																								88	140	112
2			1	1	2		1	1	24.26	1	1	1	2	1	2	2	1	2	2	2	1		2																								70	141	73
1	2		2	1	1	3	1	2	25.61	1	2	2	2	2	2	2	2	2	2	2	1		2																								112	97	55
2			7	1	1	2	1	1	32.58	1	1	1	2	2	2	2	2	2	2	2	1		2																								100	153	80
2			3	1	2		1	1	28.39	2	1	1	1	1	2	2	2	2	2	2	1		2																								122	134	78
2			3	1	2		1	1	32.25	1	2	1	1	1	2	2	2	2	2	2	1		2																								110	138	93
2			1	1	1	3	1	1	25.39	2	1	2	2	1	2	2	2	2	2	2	1	1	1	4	1	1	1	2	1	2	2	2	2	1	1	2											80	130	80
2			4	1	2		1	1	23.9	1	2	1	1	2	2	2	2	2	2	2	1		1	2	2	4	2			2	2	1	1	3		2											80	113	68
1	2		4	1	2		1	1	29.17	2	2	1	2	2	2	2	2	2	2	2	1		2																								86	122	77
1	2		4	1	2		1	1	25.36	1	2	2	2	2	2	2	2	2	2	2	1		2																								98	117	62
2			4	1	1	1	1	1	37.45	2	2	2	2	1	1	1	1	2	2	1	2	2	1	1	1					2	1	3	3	1	2	2											120	128	77
2			4	1	1	1	1	1	25.57	1	1	2	2	2	2	2	2	2	2	2	3		2																								125	160	95
2			3	1	2		1	1	32.1	2	1	1	2	2	2	2	2	2	2	2	1		2																								98	145	87
1	2		1	1	1	2	2	2	27.68	1	2	2	2	2	2	2	2	2	2	2	1		1	4	2					2	2	1	2	1	1	2											87	124	78
2			3	1	1	2	1	1	33.98	1	2	1	1	2	2	2	2	2	2	2	1		2																								42	145	89
2			3	1	1	2	1	1	33.98	2	2	1	2	2	2	2	2	2	2	2	1		2																								115	145	88
2			1	1	1	1	2	2	22.06	2	2	2	2	2	2	2	2	2	2	2	1	1	1	4	1	1	1	2	1	2	2	1	1	1	1	2											80	140	80
1	2		4	1	2		1	1	32.08	1	1	2	2	1	2	1	2	2	2	1	1		2																								89	132	81
2			3	1	2		1	1	27.51	1	1	1	2	1	1	2	1	2	2	1	1		2																								64	203	74
1	2		4	1	2		1	1	29.22	1	1	1	2	2	1	1	1	2	2	1	2		2																								119	183	84
1	2		1	1	1	3	1	1	26.32	2	2	2	1	2	1	2	1	2	2	2	1	2	1	2	1	4	1	4	1	2	2	1	2	1	1	1											85	109	73
1	2		1	1	1	2	1	1	29.41	1	1	2	1	2	2	2	2	2	1	2	1	2	1	2	1	2	1			2	2	1	2	1	1	2											74	127	68
1	2		1	1	1	1	1	1	21.32	1	1	2	2	2	2	2	2	2	2	2	1	2	1	2	1	4	1	4	1	2	2	1	2	1	1	2											78	106	57
1	2		3	1	2		1	1	36.45	2	1	1	1	1	1	2	1	2	2	2	1		2																								96	110	77
2			4	1	2		1	1	20.4	1	1	2	2	2	1	2	1	2	1	1	2		2																								76	110	51
2			3	1	2		1	1	29.74	1	1	1	2	2	2	2	2	2	2	2	3		2																								97	123	77
1	2		3	1	2		1	1	27.57	2	1	1	1	1	1	2	1	2	2	2	1		2																								88	110	80
2			1	1	2		1	1	22.5	1	1	1	2	2	2	2	2	2	1	2	1	1	1	4	1	1	1	2	1	2	2	1	1	1	1	2											83	120	80
1	2		2	1	1	2	1	2	43.94	1	1	2	2	2	1	2	1	2	2	2	1		2																								90	118	87
2			1	1	2		1	1	38.89	1	2	1	2	1	1	2	2	2	2	2	1		2																								88	124	60
2			3	1	2		1	1	30.91	1	1	1	1	1	1	2	2	2	2	2	1		2																								110	140	89
1	2		1	1	2		1	1	22.88	1	2	1	2	2	2	2	2	2	2	2	3	2	1	2	1	4	1	4	1	2	2	1	2	1	1	2											68	117	64
1	2		1	1	1	1	1	1	32.1	1	2	1	2	2	2	2	2	2	2	2	1		2																								122	90	68
2			1	1	2		1	1	24.22	2	2	1	1	2	2	2	2	2	1	2	1		2																								94	127	80
2			3	1	2		1	1	30.6	1	1	2	2	1	2	2	2	2	2	2	1		2																								89	144	80
2			3	1	1	1	1	1	32	2	2	1	1	2	2	2	2	2	2	2	1		2																								87	107	72
2			3	1	2		1	1	31.48	1	1	1	1	1	2	2	2	2	2	2	1		2																								96	126	88
1	2		1	1	1	2	2	2	23.83	2	2	2	1	2	2	2	2	2	2	2	1		1	4	2					2	2	2	2	1	2	2											90	98	64
2			7	1	2		1	1	36.23	2	2	2	2	2	2	2	2	2	2	2	1		2																								18	132	65
2			7	1	2		1	1	39.47	1	2	1	2	2	2	2	2	2	2	2	1		2																								82	142	68
2			1	1	1	2	1	1	34.17	1	1	1	2	2	2	2	2	2	1	2	1	1	1	4	1	1	1	4	1	2	2	2	2	2		2											80	140	80
2			3	1	2		1	1	44.44	1	1	2	2	2	2	2	2	2	1	2	2		2																								89	118	47
1	2		3	1	2		1	1	27.68	1	1	1	2	1	1	2	1	1	2	1	1		2																								81	200	80
2			3	1	2		1	1	24.22	1	2	2	1	2	2	2	2	2	2	2	1	1	1	4	1	2	1	1	1	2	2	2	2	2		1											75	103	67
1	2		3	1	1	2	1	1	27.68	2	2	2	1	1	2	2	2	2	2	2	1		2																								60	100	80
1	2		3	1	1	3	1	1	22.46	2	1	2	1	1	2	2	2	2	2	2	1		2																								100	140	80
1	2		3	1	2		1	1	29.73	2	1	1	1	1	1	2	1	2	2	2	1		2																								88	110	80
1	2		3	1	1	1	1	1	31.14	1	1	1	1	1	2	2	2	2	2	2	1		2																								100	110	60
2			1	1	2		1	1	56.76	1	1	2	2	2	2	2	2	2	2	2	2		2																								98	118	100
1	2		1	1	1	1	2	2	30.53	1	1	1	2	2	2	2	2	2	2	2	1		1	4	2					2	2	1	2	1	1	2											100	170	108
1	2		1	1	1	2	2	2	26.72	1	2	1	2	2	2	2	2	2	2	2	1	2	1	2	1					2	2	1	3	1	1	2											70	114	60
2			1	1	2		1	2	31.14	2	1	1	2	2	2	1	1	2	2	2	1	2	1	2	1	2	1			2	2	1	2	1	1	2											76	120	62
1	2		2	1	1	1	1	1	23.44	1	1	2	2	2	2	2	2	2	2	2	1	1	1	4	1	1	1	2	1	2	2	1	2	1	1	2											79	148	87
2			7	1	2		2	2	27.1	1	1	1	2	2	2	2	2	2	2	2	1		2																								93	163	90
2			1	1	1	2	1	1	28.37	1	2	1	1	2	2	2	2	2	2	2	1	2	1	2	1	2	1			2	2	1	2	1	1	2											115	145	90
1	2		2	1	2		1	1	36.33	1	2	1	1	2	1	2	1	2	2	2	1		2																								68	126	85
2			7	1	2		1	1	29.2	1	1	1	2	2	2	2	1	1	2	2	1		2																								66	142	64
2			7	1	2		1	1	27.48	1	1	1	2	2	2	2	1	2	2	2	1		2																								66	126	84
1	2		1	1	2		1	1	28.52	2	1	2	2	2	2	2	2	2	1	2	1		1	2	1					2	2	1	1	1	1	1											78	100	60
2			1	1	1	1	1	1	24.52	1	1	2	2	2	2	2	2	2	2	2	1		1	2	1					3	3	1	1	1	1	1											75	140	85
2			1	1	1	2	1	1	24.22	1	2	2	2	2	2	2	2	2	2	2	1	2	1	2	2					3	3	1	1	1	1	1											90	135	75
2			1	1	1	1	1	1	26.14	1	2	2	2	2	2	2	2	2	2	2	1	2	1	2	1					3	3	1	1	1	1	1											79	100	70
2			1	1	2		1	1	26.6	2	1	2	2	2	2	2	2	2	2	2	1		1	2	1					3	3	3	3	1	1	2											65	111	68
2			1	1	2		1	1	30.47	2	1	2	2	2	2	2	2	2	2	2	1		1	2	1					3	3	1	1	1	1	2											90	120	80
2			1	1	2		1	1	37.2	1	1	1	2	1	2	2	2	2	2	2	1	1	1	4	1	1	1	4	1	2	2	2	2	2		2											66	144	67
2			1	1	1	1	1	1	26.56	2	1	1	2	2	2	2	2	2	2	2	1	1	1	4	1	1	1	2	1	2	2	1	1	1	1	2											73	142	83
2			3	1	2		1	1	23.3	2	2	2	1	2	2	2	2	2	2	2	1	1	1	4	1	2	1			2	2	2	2	2		2											77	137	90
2			3	1	2		1	1	33.13	2	2	2	1	2	2	2	2	2	2	2	1		2																								82	135	68
1	2		2	1	1	1	1	2	23.03	2	1	2	2	1	1	2	1	2	2	1	1		2																								125	110	84
2			3	1	2		1	1	24.11	1	1	1	2	1	1	2	1	2	2	1	3		2																								64	134	68
2			1	1	2		2	2	26.56	1	1	1	2	2	2	2	2	2	2	2	3	2	1	2	1	2	1			2	2	1	2	1	1	2											82	106	70
2			7	1	2		3	1	30.42	1	1	1	2	1	2	2	2	2	2	2	1		2																								74	173	83
2			7	1	1	2	3	1	33.2	1	1	2	2	2	1	2	1	2	2	2	1		2																								82	115	88
1	2		4	1	2		1	1	25.61	1	1	2	2	2	2	1	2	2	2	2	2		2																								73	168	88
2			7	1	1	1	3	1	37.45	2	2	2	2	2	2	2	2	2	2	2	1		2																								58	144	83
1	2		4	1	2		1	1	28.22	1	1	1	2	2	2	1	2	2	1	1	5		2																								68	150	57
1	2		4	1	2		1	1	26.45	1	1	1	2	1	2	2	2	2	2	1	1		2																								68	141	62
2			1	1	1	2	2	2	24.22	1	2	1	2	2	2	2	2	2	2	2	1	1	1	4	1	1	1	2	1	2	2	1	1	1	1	2											75	120	70
1	2		4	1	2		1	1	39.71	1	2	1	2	1	2	2	2	2	2	2	1		2																								87	156	75
1	2		4	1	1	2	1	2	22.45	2	1	2	2	2	2	2	2	2	2	2	1		2																								55	146	73
1	2		4	1	2		1	1	33.01	1	1	2	1	1	2	2	2	2	2	2	1		2																								76	160	77
2			3	1	2		1	1	28.68	2	2	2	1	2	2	2	2	2	2	2	1	1	1	4	1	2	1	1	1	2	2	2	2	2		2											65	118	73
2			3	1	2		1	1	18.05	1	1	1	2	1	2	2	2	2	1	2	1		2																								87	171	86
2			3	1	2		1	1	22.97	1	1	1	2	2	2	2	2	2	1	2	1		2																								91	115	78
2			3	1	2		1	1	33.6	1	1	1	2	1	1	2	1	1	2	2	1		2																								67	125	68
2			3	1	2		1	1	24.75	1	1	1	2	1	1	2	1	2	2	2	1		2																								58	93	63
2			7	1	2		1	1	36.43	1	1	1	2	1	2	1	1	2	1	1	1	1	1																								88	120	80
2			7	1	1	2	1	1	31.02	1	1	1	2	2	2	2	2	2	2	2	1		2																								90	160	90
2			7	1	2		3	1	38.22	1	1	1	2	2	2	2	2	2	2	1	1		2																								72	244	120
2			3	1	1	3	1	1	32.44	1	1	1	2	2	2	2	2	2	2	2	1	1	1	4	1	2	1	1	1	2	2	2	2	1	1	2											93	202	140
2			3	1	2		1	1	19.75	1	1	1	2	2	2	2	2	2	2	2	3		2																								108	71	41
2			3	1	2		1	1	36.52	2	2	2	2	2	2	2	2	2	2	2	1		2																								68	123	70
2			1	1	1	2	1	1	32.35	2	1	2	2	2	2	2	2	2	2	2	1		1	2	1					3	3	3	3	1	1	1											89	115	70
2			1	1	2		1	1	29.41	2	2	2	2	2	2	2	2	2	2	2	1		1	2	1					3	3	3	3	3		1											100	100	60
2			1	1	1	1	1	1	25.95	2	2	1	2	2	2	2	2	2	2	2	1		1	2	1					3	3	1	1	1	1	1											80	130	75
2			1	1	1	1	1	1	25.24	1	1	1	2	2	2	2	2	2	2	2	1		1	2	1					1	1	1	1	1	1	1											110	90	60
2			1	1	1	1	1	1	24.22	1	2	2	2	2	2	2	2	2	2	2	1		1	2	1					3	3	1	1	1	1	1											80	130	75
1	2		1	1	1	2	2	2	22.97	2	2	2	1	2	2	2	2	2	2	2	1		2																								65	146	97
1	2		1	1	2		1	1	25.24	1	1	2	2	2	2	2	2	2	2	1	3		2																								78	151	76
1	2		1	1	1	2	1	1	24.61	1	1	2	2	2	2	2	2	2	2	2	3	2	1	2	1	4	1	4	1	2	2	1	2	1	1	1											82	139	95
1	2		1	1	1	1	1	1	21.37	2	1	2	2	2	2	2	2	2	2	2	1		2																								90	154	79
1	2		1	1	1	2	1	1	28.85	1	2	2	1	2	2	2	2	2	2	2	1		2																								75	140	90
1	2		1	1	1	1	1	1	28.1	2	2	2	1	2	2	2	2	2	2	2	1	2	1	2	1	4	1	4	1	2	2	1	2	1	1	1											98	133	86
1	2		1	1	1	1	2	2	25.34	2	2	2	1	2	2	2	2	2	2	2	1	2	1	2	1	4	1	4	1	2	2	1	2	1	2	1											69	102	69
2			1	1	1	1	1	1	29.3	1	1	1	1	1	1	2	1	2	2	2	1	1	1	4	1	1	1	2	1	2	2	1	1	1	1	2											95	126	102
2			1	1	2		1	1	24.32	1	2	2	2	2	2	2	2	2	2	2	1		1	4	1	4	1	4	1	2	2	1	1	1	1	2											65	115	71
1	2		1	1	2		1	1	25.39	2	2	2	2	2	2	2	2	2	2	1	1	2	1	2	1					2	2	1	2	1	1	2											85	120	86
2			7	1	1	3	3	1	31.12	2	2	2	1	2	2	2	2	2	2	2	1		2																								71	168	86
2			1	1	1	2	2	2	29.41	2	1	1	1	2	2	2	2	2	2	2	1	1	1	4	1	1	1	2	1	2	1	2	1	2		2											120	81	61
2			1	1	1	1	1	1	23.66	1	1	2	2	2	2	2	2	2	2	2	1		1	2	1					3	3	3	3	3		2											89	120	65
2			1	1	2		1	1	24.22	2	2	1	2	2	2	2	2	2	2	2	1		1	2	1					3	3	3	3	3		2											90	135	80
2			1	1	1	1	1	1	26.6	1	1	2	2	2	2	2	2	2	2	2	1		1	2	1					3	3	1	1	1	1	1											90	110	70
1	2		1	1	2		2	2	26.77	2	1	1	1	2	2	2	1	2	2	2	1		2																								74	144	96
2			1	1	2		1	1	24.22	1	1	2	2	2	2	2	2	2	2	2	1		1	2	1					3	3	1	1	1	2	2											90	140	75
2			1	1	2		2	2	26.14	2	2	1	2	1	1	2	2	2	2	2	1	2	1	2	1	2	1			2	2	1	2	1	1	2											58	122	74
2			7	1	2		3	1	21.15	2	2	1	1	2	2	2	2	2	2	2	1		2																								103	143	84
2			1	1	1	2	1	2	27.78	1	2	1	1	2	2	2	2	2	2	2	1		2																								94	110	75
1	2		1	1	1	1	2	2	32.03	2	2	2	2	2	2	2	2	2	2	2	1	2	1	2	1					2	2	1	2	1	1	1											101	134	101
1	2		3	1	2		1	1	31.25	1	1	1	2	2	2	2	2	2	2	2	1	1	1	4	1	2	1	1	1	2	2	2	2	2		2											69	129	90
1	2		1	1	1	1	2	2	33.09	2	2	2	2	2	2	2	2	2	2	2	1		2																								100	92	62
1	2		1	1	1	1	1	2	30.5	1	2	2	1	2	2	2	2	2	2	2	1	2	1	4	2					2	2	2	2	2		2											100	70	86
2			4	1	2		1	1	27.78	1	1	1	2	1	1	1	2	2	2	1	5		2																								76	166	84
1	2		4	1	2		1	1	26.01	1	1	1	2	1	1	2	1	2	2	2	1		2																								59	118	56
1	2		1	1	1	2	2	2	25	1	2	2	1	2	2	2	2	2	2	2	1		2																								80	140	65
2			1	1	2		1	2	29.41	1	1	2	1	2	2	2	2	2	2	2	1		2																								88	100	65
2			1	1	1	2	2	2	26.84	2	2	2	2	2	2	2	2	2	2	2	1	1	1																								67	105	54
2			1	1	1	2	2	2	29.41	2	1	1	1	2	2	2	2	2	2	2	1	1	1	4	1	1	1	2	1	2	2	1	2	1	1	2											120	85	55
1	2		2	1	2		1	1	23.05	2	1	2	2	2	2	2	2	2	2	2	1		2																								68	180	80
1	2		2	1	2		1	1	40	2	1	2	2	2	2	2	2	2	2	2	1		2																								85	150	75
1	2		1	1	2		1	1	42.81	1	1	1	1	2	2	2	1	2	2	2	1		2																								107	160	108
1	2		2	1	2		1	1	22.58	1	2	2	1	2	2	2	2	2	2	2	1		2																								79	128	84
2			3	1	2		1	1	29.28	1	1	1	2	2	2	2	1	2	2	1	1		2																								74	153	50
2			1	1	1	1	3	2	31.73	2	2	2	2	2	2	2	2	2	2	2	1	1	1	4	1	1	1	2	1	2	2	1	1	1	1	2											75	150	88
1	2		3	1	2		1	1	37.22	1	1	2	1	1	2	2	2	2	2	2	1		2																								90	110	70
2			7	1	1	2	1	1	23.23	1	2	1	1	2	2	2	2	2	2	2	3		1	2	2					2	2	1	2	1	2	2											66	140	60
2			7	1	2		1	1	25.95	1	1	1	2	2	2	2	2	2	2	2	1		2																								66	141	70
2			1	1	1	2	1	1	29.04	2	2	2	1	2	2	2	2	2	2	2	1	1	1	4	1	1	1	2	1	2	2	1	1	1	1	2											65	130	70
1	2		2	1	1	2	1	2	25.26	2	2	1	1	2	2	2	2	2	2	2	1		2																								53	117	71
1	2		1	1	1	2	1	1	20.61	2	2	2	1	2	2	2	2	2	2	2	1	2	1	2	1	4	1	4	1	2	2	1	1	1	1	1											76	120	86
2			1	1	1	1	1	1	29.41	2	2	2	1	2	2	2	2	2	2	2	1	2	1	2	1					2	2	1	1	1	1	1											81	136	97
2			1	1	1	2	1	1	27.57	2	2	1	1	2	2	2	2	2	2	2	1	2	1	2	1					2	2	1	2	1	1	1											68	112	88
2			1	1	2		1	1	23.9	2	2	2	1	2	2	2	2	2	2	2	1	2	2																								63	119	73
2			1	1	2		1	1	36.67	1	1	1	2	2	2	2	2	2	2	2	1	2	1	2	1					2	2	1	2	1	1	2											71	156	93
2			1	1	2		1	1	35.56	2	1	2	2	2	2	2	2	2	2	2	1		1	2	1					2	2	1	1	1	1	2											105	142	72
2			1	1	1	1	1	1	27.78	1	1	2	2	2	2	2	2	2	2	2	1	2	1	2	1					2	2	1	3	1	1	1											107	122	69
2			1	1	2		1	1	29.02	1	1	1	2	1	2	1	1	2	2	2	1		2																								96	143	84
2			1	1	1	2	1	1	29.41	2	2	2	2	1	2	2	2	2	2	2	1	2	1	2	1					2	2	1	1	1	1	1											76	141	67
2			1	1	1	1	1	1	25.56	2	2	2	1	2	2	2	2	2	2	2	1	1	1	4	1	1	1	2	1	2	2	1	1	1	1	2											78	130	90
2			1	1	1	1	1	1	33.79	1	1	1	2	1	2	2	1	2	2	2	1		2																								86	136	75
2			1	1	1	1	1	1	45.96	1	1	1	1	2	2	2	2	2	2	2	1		2																								115	185	98
2			1	1	1	1	1	2	28.37	2	2	2	2	2	2	2	2	2	2	2	1	1	1	4	1	1	1	2	1	2	2	1	1	1	1	2											116	90	50
2			7	1	1	1	2	2	30.97	2	2	2	2	2	2	2	2	2	2	2	1	1	1	4	2					2	2	1	2	1	1	2											80	140	90
2			7	1	2		2	2	27.68	2	1	2	2	2	2	2	2	2	2	2	1	1	1	4	2					2	2	2	2	2		2											69	132	82
2			1	1	2		1	1	24.37	2	2	2	1	2	2	2	2	2	2	2	1	1	1																								61	127	71
2			1	1	1	1	1	1	30.82	2	2	2	1	2	2	2	2	2	2	2	1	1	1	4	1	1	1	2	1	2	2	1	1	1	1	2											95	120	70
2			1	1	1	1	2	2	25.39	2	2	2	2	2	2	2	2	2	2	2	1	1	1	4	1	1	1	2	1	2	2	1	2	1	1	2											78	110	70
2			1	1	2		2	2	30.48	2	2	2	2	2	2	2	2	2	2	2	1	1	1																								61	106	61
1	2		2	1	1	1	2	2	22.88	1	1	1	1	2	2	1	2	2	2	2	1		2																								103	122	96
2			3	1	2		1	1	26.72	2	2	2	1	2	2	2	2	2	2	2	3		2																								75	163	95
2			3	1	2		1	2	29.32	1	1	1	2	1	1	2	1	1	2	2	1		2																								85	188	91
1	2		2	1	2		1	1	21.94	1	1	2	2	1	1	1	2	2	2	1	1		2																								101	164	70
2			3	1	2		1	1	25.81	1	1	1	2	1	1	2	1	2	2	2	1		2																								89	167	82
1	2		2	1	2		1	1	30.8	1	2	2	2	2	2	2	2	2	2	2	1		2																								96	104	75
1	2		2	1	1	1	2	2	22.06	1	2	1	2	2	2	2	2	2	2	2	1		2																								83	104	79
1	2		1	1	1	2	2	2	22.63	1	1	2	2	2	2	2	2	2	2	2	1		2																								60	172	79
2			7	1	2		2	2	37.19	1	1	1	2	1	2	2	1	2	2	2	1		2																								97	151	97
1	2		2	1	1	2	1	2	27.43	2	2	1	2	2	2	2	2	2	2	2	1		1	2	2	2	2	2	1	2	2	2	2	1	1	2											97	159	90
1	2		1	1	1	2	1	1	33.2	2	1	2	2	2	2	2	2	2	2	2	1		2																								61	152	98
1	2		2	1	1	1	2	2	24.28	2	2	2	2	2	2	2	2	2	2	2	1		2																								71	108	77
1	2		2	1	1	1	2	2	23.94	2	2	2	1	2	2	2	2	2	2	2	1		2																								81	121	83
1	2		1	1	1	2	2	2	27.17	1	1	2	1	2	2	2	2	2	2	2	1	2	1	4	2					2	2	1	3	1	1	2											72	122	80
1	2		1	1	1	2	1	1	27.44	1	1	2	2	2	2	2	2	2	2	2	1		1	2	1					2	2	1	2	1	1	2											64	99	65
1	2		2	1	1	1	1	1	27.03	1	1	2	2	2	2	2	2	2	1	2	1		2																								82	128	85
2			1	1	1	1	1	1	29.3	1	1	2	2	2	2	2	2	2	2	2	1		1	2	1					3	3	1	1	1	1	1											78	120	80
2			1	1	1	2	1	1	30	1	1	1	1	2	2	2	2	2	2	2	1		2																								70	120	70
2			7	1	1	3	1	1	29.41	2	2	2	1	2	2	2	2	2	2	2	1		2																								70	140	100
1	2		4	1	1	2	1	1	27.68	2	2	2	1	2	2	2	2	2	2	2	1	2	1	2	1	1	1			2	2	1	2	1	1	1											122	123	70
2			4	1	2		1	1	20.79	2	1	1	2	2	1	1	2	1	2	1	1		2																								99	109	68
1	2		4	1	2		1	1	30.08	2	2	1	1	2	2	2	2	2	2	2	1		2																								78	116	70
1	2		2	1	1	2	1	1	27.07	1	1	2	2	2	2	2	2	2	2	2	3		2																								67	124	64
1	2		2	1	1	3	1	1	44.12	2	1	2	1	2	2	2	2	2	2	2	1		2																								75	139	78
1	2		2	1	1	1	1	1	24.54	1	2	2	2	2	1	2	1	2	2	2	1		2																								76	132	78
1	2		2	1	1	1	1	1	21.28	2	2	2	1	2	2	2	2	2	2	2	1		2																								85	145	64
1	2		1	1	2		1	1	35.56	2	1	2	2	2	2	2	2	2	2	2	2		1	4	2					3	3	3	3	3		2											88	118	70
1	2		1	1	2		1	1	30.51	1	2	2	1	2	2	2	2	2	2	2	1		1	4	1					2	2	1	1	3		2											110	130	71
2			7	1	1	1	1	1	20.99	1	1	2	1	2	2	2	2	2	1	2	1		2																								86	150	80
1	2		1	1	2		1	1	23.78	1	1	2	2	1	2	2	1	2	2	2	1		2																								84	164	101
1	2		2	1	2		1	1	28.46	1	1	1	2	2	2	2	2	2	2	2	1	1	1	2	1	1	1	2	1	2	2	1	1	1	1	2											102	173	99
1	2		2	1	1	1	1	2	32.87	2	2	2	1	2	2	2	2	2	2	2	1		2																								85	153	124
2			1	1	1	2	1	1	27.51	1	1	2	2	2	2	2	2	2	2	2	1		1	2	1	2	1			3	3	1	1	1	1	1											74	125	53
2			1	1	1	2	1	1	27.34	1	2	2	2	2	2	2	2	2	2	2	1		1	2	1					3	3	1	1	1	1	2											98	126	87
2			1	1	1	1	1	1	24.22	1	2	2	2	2	2	2	2	2	2	2	1		1	2	1					3	3	1	1	1	1	1											70	121	65
2			1	1	1	1	1	1	25.74	1	2	2	2	2	2	2	2	2	2	2	1		1	2	2	2	1			3	3	1	1	1	2	1											90	125	66
1	2		2	1	1	2	1	2	30.83	2	2	2	2	2	2	2	2	2	2	2	1		2																								81	144	92
2			1	1	1	1	1	1	34.64	2	2	2	1	2	2	2	2	2	2	2	1	1	1	4	1	1	1	2	1	2	2	1	1	1	1	2											74	106	71
2			3	1	2		1	1	35.47	1	1	1	2	2	2	2	2	2	1	2	3		2																								55	157	80
1	2		2	1	1	1	2	2	28.43	1	1	2	2	2	2	2	2	2	2	2	1		2																								109	131	97
1	2		2	1	1	1	1	1	23.53	1	1	1	1	2	2	2	2	2	2	1	1		2																								90	88	60
1	2		2	1	1	2	1	1	20.23	1	2	2	1	2	2	2	2	2	2	2	1		2																								63	157	78
1	2		2	1	2		2	2	27.48	1	2	2	1	2	2	2	2	2	2	2	1		2																								61	180	100
1	2		2	1	1	3	2	2	27.5	1	2	2	2	2	2	2	2	2	2	2	1		2																								117	150	104
1	2		1	1	2		1	1	28.37	1	1	2	1	2	2	2	2	2	2	2	1	2	1	2	1					2	2	1	2	1	1	2											72	151	87
2			7	1	1	1	1	1	28.63	2	1	1	1	1	1	2	1	2	2	2	1		2																								102	185	123
1	2		2	1	1	1	1	1	34.04	2	1	2	2	2	2	2	2	2	2	2	1		2																								88	145	117
2			1	1	1	1	1	1	26.47	1	1	2	2	2	2	2	2	2	2	2	1	1	1	4	1	1	1	2	1	3	3	1	1	1	1	2											88	130	85
2			7	1	1	1	1	2	41.52	2	1	2	1	2	2	2	2	2	2	2	1		2																								71	130	80
2			1	1	2		1	1	32.5	1	1	1	2	2	2	2	2	2	2	2	1		2																								75	180	79
2			7	1	1	1	1	1	28.63	2	1	1	1	1	1	2	1	2	2	2	1		2																								102	185	123
2			3	1	2		1	1	31.68	2	2	1	1	1	1	2	1	2	2	2	1		2																								77	122	90
1	2		1	1	1	2	1	1	26.5	2	2	2	1	2	2	2	2	2	2	2	1		2																								53	128	75
1	2		1	1	1	1	1	1	20.61	1	1	2	2	2	2	2	2	2	2	2	1		2																								79	187	90
1	2		1	1	1	2	1	1	30.51	1	2	2	1	2	2	2	2	2	2	2	1		2																								80	93	65
1	2		1	1	2		1	1	29.68	2	1	2	2	2	2	2	2	2	2	2	3		2																								76	136	74
2			1	1	1	2	1	2	31.05	1	1	2	1	1	2	2	1	2	2	2	3	2	1	2	1	4	1	4	1	2	2	1	2	1	1	1											65	116	72
1	2		1	1	2		1	1	39.39	1	1	2	2	1	2	2	1	2	2	2	3	2	1	2	1	4	1	4	1	2	2	1	2	1	1	2											88	139	75
1	2		1	1	1	1	1	1	26.8	1	2	1	1	2	2	2	2	2	2	2	1	2	1	2	1	4	1	4	1	2	2	1	2	1	1	1											97	123	83
2			1	1	2		1	1	24.82	1	2	2	1	2	2	2	2	2	2	2	1	1	1	4	1	1	1	2	1	2	2	2	2	1	1	2											95	195	125
2			1	1	2		1	1	56.64	1	1	1	2	1	1	2	1	2	2	2	1		2																								59	134	66
2			1	1	2		1	2	24.52	2	2	1	1	2	2	2	2	2	2	2	1	2	1	2	1	2	1			2	2	1	2	1	1	2											85	139	90
1	2		2	1	1	1	1	1	29.34	1	2	1	2	2	2	2	1	2	2	2	1		2																								59	109	63
1	2		2	1	1	2	2	2	32.03	2	2	2	2	2	2	2	2	2	2	2	1		2																								72	150	94
1	2		2	1	1	2	1	1	26.72	2	2	2	1	2	2	2	2	2	2	2	1	1	1																								122	141	89
2			1	1	2		1	1	29.79	2	1	1	2	1	1	2	1	2	2	2	1	2	1	2	1	2	1			2	2	1	2	1	1	2											80	115	80
1	2		2	1	2		1	1	28.71	1	1	2	2	2	2	1	2	2	2	1	1		2																								87	109	73
1	2		2	1	2		1	1	33.59	2	2	2	1	2	2	2	2	2	2	2	1		2																								92	164	99
2			1	1	2		1	1	27.94	2	2	1	1	2	2	1	2	2	2	2	1		2																								72	130	70
1	2		2	1	2		1	1	27.34	1	1	1	2	2	2	2	1	2	2	2	1		2																								64	125	69
2			1	1	2		1	1	27.66	1	2	1	1	1	2	2	2	2	2	2	1		2																								89	159	87
2			7	1	1	1	2	2	30.1	2	2	2	1	2	2	2	2	2	2	2	1		2																								79	153	96
2			1	1	1	2	1	1	23.9	2	2	1	1	2	2	2	2	2	2	2	1		2																								68	127	75
1	2		1	1	1	1	2	2	23.05	1	2	2	1	2	2	2	2	2	2	2	1		2																								98	142	92
2			1	1	2		1	1	23.9	1	1	2	2	2	2	2	2	2	2	2	1	2	1	2	1	2	1			2	2	1	2	1	1	2											68	149	70
2			1	1	1	1	1	1	42.19	2	1	1	1	2	2	2	2	2	2	2	1	1	1	4	1	1	1	1		2	2	1	1	1	1	2											100	120	70
1	2		1	1	1	2	1	1	39.01	1	1	1	2	2	2	2	2	2	2	2	1		2																								89	179	109
1	2		1	1	1	1	1	1	28.31	1	1	2	1	2	2	2	2	2	2	2	1		2																								110	140	81
1	2		1	1	2		1	1	22.68	1	2	2	1	2	2	2	2	2	2	2	1		2																								90	142	79
1	2		1	1	1	1	1	2	28.03	1	1	1	2	2	2	2	2	2	2	2	1	2	1	2	1	4	1	4	1	2	2	1	2	1	2	2											73	110	70
2			1	1	1	2	1	1	27.08	1	2	1	1	2	2	2	2	2	2	2	1	2	1	2	1	2	1			2	2	2	2	2		2											112	104	63
2			1	1	2		1	1	25.69	1	1	1	1	2	2	2	2	2	2	2	1		1	2	1	2	1			2	2	1	2	1	1	2											99	129	80
1	2		1	1	1	1	1	1	24.9	2	1	2	1	2	2	2	2	2	2	2	1		2																								122	108	72
1	2		1	1	1	2	2	2	30.83	2	2	2	1	2	2	2	2	2	2	2	1		2																								103	160	102
1	2		2	1	2		1	1	31.25	2	2	2	2	2	2	2	1	2	2	2	1		2																								74	120	94
2			1	1	1	2	1	1	23.05	2	1	1	1	2	2	2	2	2	2	2	1		2																								48	125	64
1	2		2	1	2		2	2	28.05	2	1	2	2	2	2	2	2	2	2	2	1		2																								98	156	97
1	2		2	1	2		2	2	25.3	1	2	2	2	2	2	2	2	2	2	2	1		2																								79	119	87
2			1	1	2		2	2	30.08	2	2	1	2	2	2	2	2	2	2	2	1		2																								55	135	79
2			1	1	1	3	1	1	35.29	2	1	1	2	2	2	2	2	2	2	2	1	2	1	2	1	2	1			2	2	1	2	1	1	2											76	130	59
1	2		2	1	2		1	2	27.68	1	1	1	2	2	2	2	2	2	2	2	1		2																								88	118	84
1	2		2	1	2		1	1	22.22	2	1	2	1	2	2	2	2	2	2	2	1		2																								78	130	70
2			7	1	2		3	1	27.05	1	1	2	2	2	2	2	2	2	2	2	1		2																								108	169	100
2			7	1	2		3	1	32.1	1	1	2	2	2	2	2	2	2	2	2	1		2																								70	141	90
1	2		1	1	1	1	2	2	27.78	2	2	1	1	2	2	2	2	2	2	2	1		1	4	2					3	3	1	3	1	1	2											110	132	67
1	2		3	1	2		1	1	32.26	2	1	1	1	2	2	2	2	2	2	2	1		2																								100	110	80
1	2		3	1	1	1	1	1	32.87	2	1	1	1	1	2	2	2	2	2	2	1		2																								100	155	80
1	2		3	1	2		1	1	36.76	1	1	1	1	1	1	2	2	1	2	2	1		2																								88	140	80
1	2		3	1	2		1	1	29.17	1	1	1	2	1	1	1	2	2	2	2	2		2																								90	130	80
1	2		3	1	2		1	1	23.44	1	1	1	1	1	1	1	2	2	2	2	1		2																								100	130	80
1	2		3	1	2		1	1	25	2	1	1	1	1	2	2	2	2	2	2	1		2																								69	160	100
1	2		3	1	2		1	1	24.16	2	1	1	2	2	1	2	2	2	1	2	1		2																								88	140	66
2			1	1	2		1	1	32.53	2	1	2	2	1	2	2	2	2	2	2	1		2																								83	140	85
2			1	1	2		1	1	22.56	1	1	1	2	1	1	2	1	2	2	2	1		2																								65	114	67
2			1	1	2		1	1	24	2	1	2	2	1	2	2	2	2	2	2	1	1	1																								75	153	75
2			1	1	1	1	1	1	32.87	1	1	1	1	2	2	2	2	2	2	2	1		2																								103	126	66
2			1	1	2		1	1	32.89	1	1	1	2	2	2	2	2	2	2	2	1	1	1																								78	120	70
2			1	1	1	1	1	1	27.68	1	1	2	2	2	2	2	2	2	2	2	1		1	2	1					3	3	1	1	1	1	2											13	180	110
2			1	1	1	1	1	1	24.22	1	1	2	2	2	2	2	2	2	2	2	1		1	2	1					2	2	1	1	1	1	1											100	150	70
2			1	1	1	2	1	1	25.74	1	2	2	2	2	2	2	2	2	2	2	1		1	2	1					2	2	1	1	1	1	1											85	135	80
2			1	1	2		1	1	22.88	1	2	2	2	2	2	2	2	2	2	2	1		1	2	1					2	2	1	1	1	1	2											90	123	60
2			1	1	2		1	1	23.9	1	1	2	2	2	2	2	2	2	2	2	1		1	2	1					3	3	1	1	1	1	1											88	133	65
2			1	1	2		1	1	26.67	2	2	2	2	2	2	2	2	2	2	2	1		1	2	1					2	2	1	1	1	2	2											95	136	84
1	2		3	1	2		1	1	35.02	1	1	1	2	1	1	1	1	2	2	1	2		2																								100	130	80
1	2		3	1	2		1	1	25.95	1	1	1	1	1	2	1	2	2	2	1	2	2	2																								110	100	65
2			1	1	2		3	2	25.18	1	1	1	1	2	2	2	2	2	2	2	1		2																								80	144	70
1	2		3	1	1	2	1	1	31.56	1	1	1	1	1	2	2	1	2	2	2	1		2																								120	100	60
2			3	1	2		1	1	33	2	1	1	1	1	2	2	2	2	2	2	1		2																								100	135	90
2			3	1	1	1	1	1	35.99	2	2	1	1	1	2	2	2	2	2	2	1		2																								110	116	87
2			3	1	2		1	1	31.9	1	2	1	1	1	2	2	2	2	2	2	1		2																								100	150	95
2			3	1	1	1	1	1	30.82	1	2	1	1	1	2	2	2	2	2	2	1		2																								97	143	92
2			3	1	2		1	1	30.47	1	1	1	1	1	2	2	2	2	2	2	1		2																								113	140	100
2			3	1	1	2	1	1	31.76	2	1	1	1	1	2	2	2	2	1	2	3		2																								98	123	77
2			3	1	2		1	1	28.13	2	1	1	1	1	2	2	2	2	2	2	1		2																								112	140	90
2			3	1	1	1	1	1	28.62	2	2	1	1	1	2	2	2	2	2	2	1		2																								98	136	88
2			3	1	1	1	1	1	29.41	1	2	1	1	1	2	2	2	2	2	2	1		2																								98	150	78
1	2		2	1	2		1	2	33.2	2	1	2	2	2	2	2	1	2	2	2	1		2																								67	152	92
2			1	1	1	2	1	2	28.31	2	2	2	1	2	2	2	2	2	2	2	1		2																								89	152	97
2			1	1	1	1	1	1	24.63	2	2	2	2	2	2	2	2	2	2	2	1		2																								75	130	85
2			1	1	1	2	2	2	33.2	2	2	2	1	2	2	2	2	2	2	2	1		2																								97	122	80
1	2		2	1	2		2	2	30	2	2	2	2	2	2	2	2	2	2	2	1		2																								88	117	67
1	2		2	1	2		1	1	26.72	1	1	1	2	1	2	2	2	2	2	2	1		2																								104	105	71
2			1	1	2		1	1	23.3	1	2	2	1	2	2	2	2	2	2	2	1		2																								83	150	93
1	2		2	1	2		1	1	30.88	1	1	1	2	2	2	2	2	1	2	2	1		2																								83	129	92
1	2		1	1	2		1	1	34.26	2	2	2	1	2	2	2	2	2	2	2	1		1	2	1					2	2	1	2	1	2	2											87	137	81
2			3	1	1	1	1	1	28.24	1	1	1	1	2	2	2	2	2	2	2	1		2																								95	205	111
1	2		1	1	2		1	1	27.06	1	1	2	1	2	2	2	1	2	2	2	1		2																								101	161	91
1	2		1	1	2		1	1	24.11	1	1	2	1	2	2	2	1	2	2	2	2		2																								77	153	76
1	2		2	1	1	1	2	2	18.69	2	1	2	2	2	2	2	2	2	2	2	1		2																								100	193	115
1	2		1	1	1	1	1	1	27.24	1	1	1	1	2	1	2	1	2	2	2	2		2																								75	217	109
1	2		2	1	1	1	2	2	29.77	2	1	1	2	2	2	2	2	2	2	2	1		2																								92	144	89
1	2		1	1	1	2	1	1	32.52	1	1	2	2	2	2	2	2	2	2	2	1		2																								93	120	83
2			1	1	1	2	2	2	23.66	2	2	2	2	2	2	2	2	2	2	2	1		2																								73	104	62
1	2		1	1	1	1	3	2	23.2	1	2	2	1	2	2	2	2	2	2	2	1	2	1	2	1	4	1	4	1	2	2	1	2	1	1	1											103	121	83
1	2		2	1	1	1	2	2	31.14	2	2	2	2	2	2	2	2	2	2	2	1		2																								79	118	72
2			1	1	2		2	2	21.74	2	2	2	2	2	2	2	2	2	2	2	1		2																								60	140	70
1	2		2	1	1	2	1	2	28.13	2	2	2	2	2	2	2	2	2	2	2	1		2																								88	189	98
1	2		2	1	1	3	2	2	27	2	2	2	1	2	2	2	2	2	2	2	1		2																								80	199	106
2			1	1	1	1	1	2	25.34	2	2	2	1	2	2	2	2	2	2	2	1		2																								80	123	67
2			1	1	2		1	1	21.99	2	2	2	2	2	2	2	2	2	2	2	1		2																								70	100	60
2			1	1	1	2	2	2	25.26	2	2	2	1	2	2	2	2	2	2	2	1		2																								90	150	100
2			1	1	2		1	1	30.77	1	2	2	2	2	2	2	2	2	2	2	1		2																								104	167	101
1	2		2	1	2		1	1	27.1	1	1	1	1	2	1	1	1	2	2	2	1		2																								70	120	84
1	2		2	1	2		1	1	32.53	2	2	2	1	2	1	2	2	2	2	2	1		2																								58	136	84
1	2		2	1	2		1	1	25.83	1	1	2	2	2	2	2	2	2	2	2	1		2																								59	160	80
2			3	1	2		1	1	30.88	1	1	1	2	2	2	2	2	2	2	2	3		2																								88	135	69
1	2		2	1	2		3	2	32.33	1	2	2	1	2	2	2	2	2	2	2	1		2																								75	135	81
1	2		4	1	2		1	1	21.94	2	1	2	1	1	2	2	2	2	2	1	1		2																								113	151	64
2			3	1	2		1	1	26.02	1	2	1	1	1	1	2	1	2	2	1	1		2																								84	181	104
2			4	1	2		1	1	32.11	1	1	1	2	2	2	2	2	2	2	2	1		2																								80	151	68
2			4	1	2		1	1	22.7	1	1	2	1	1	2	2	2	2	2	1	3		2																								109	162	82
1	2		1	1	1	1	2	2	23.97	1	2	2	2	2	2	2	2	2	2	2	1		2																								111	186	116
2			4	1	2		1	1	28.81	1	1	1	2	2	2	2	2	2	2	1	1		2																								88	138	55
1	2		2	1	2		1	1	31.21	2	1	2	2	2	2	2	2	2	2	2	1		2																								79	212	121
2			7	1	1	2	1	1	31.44	1	1	1	1	2	2	2	2	2	2	2	1	2	1	2	2					2	2	1	2	3		2											60	147	99
1	2		2	1	1	1	1	1	31.83	2	2	2	2	2	2	2	2	2	2	2	1		2																								97	118	79
1	2		3	1	2		1	1	23.44	1	1	2	1	1	1	1	2	2	2	1	2		2																								88	105	77
1	2		3	1	2		1	1	26.72	1	1	2	1	1	2	2	2	2	1	1	1		2																								82	120	80
1	2		2	1	2		1	1	36.68	1	2	2	1	2	2	2	2	2	2	2	1		2																								78	107	87
2			1	1	1	2	1	1	30	1	1	1	1	1	2	2	2	2	2	2	1		2																								70	120	70
1	2		2	1	2		2	2	35.56	2	2	2	2	2	2	2	2	2	2	2	1		2																								108	140	90
2			3	1	2		1	1	22.26	1	1	1	1	2	2	2	2	2	2	2	1		2																								106	169	90
2			1	1	1	2	1	1	23.44	2	1	2	2	2	2	2	2	2	2	1	1	1	1	4	1	1	1	2	1	2	2	2	2	2		2											80	172	80
1	2		2	1	1	1	1	1	22.06	2	1	2	2	2	2	2	1	2	2	2	1		2																								65	147	63
1	2		2	1	1	2	2	2	28.43	2	2	2	1	2	2	2	2	2	2	2	1		2																								87	170	126
2			1	1	2		1	1	29.71	2	2	2	1	1	2	1	2	2	2	2	1		2																								84	119	74
2			1	1	1	1	1	1	33.46	1	1	2	2	2	2	2	2	2	2	2	1		2																								85	110	70
2			1	1	2		1	2	24.11	1	1	2	2	2	2	2	2	2	2	2	1	2	2																								80	140	90
2			1	1	1	2	2	2	25.74	2	2	2	1	2	2	2	2	2	2	2	1		2																								55	127	77
2			3	1	2		1	1	35.31	1	1	1	1	1	1	2	1	1	2	2	1		2																								65	120	80
1	2		4	1	2		1	1	35.39	1	1	1	2	2	2	2	2	2	1	1	3		2																								105	141	79
1	2		3	1	2		1	1	31.63	1	1	1	2	1	1	2	2	1	2	1	1		2																								100	160	66
1	2		3	1	2		1	1	32.09	1	1	1	1	1	2	2	2	2	2	2	1		2																								69	141	66
1	2		2	1	1	2	1	2	37.67	2	2	2	1	2	2	2	2	2	2	2	1		2																								56	130	50
1	2		2	1	2		3	2	29.41	1	1	2	1	2	2	2	2	2	2	2	1		2																								97	160	110
1	2		2	1	2		1	1	25.74	2	2	2	2	2	2	2	2	2	2	2	1		2																								65	146	75
2			4	1	2		1	1	28.31	1	1	1	2	2	2	2	2	2	2	2	1		2																								100	136	88
2			1	1	1	2	2	2	27.34	1	2	2	2	2	2	2	2	2	2	2	1		2																								66	128	68
2			1	1	1	1	1	1	21.05	1	1	2	2	2	2	2	2	2	2	2	1		2																								69	121	70
2			1	1	2		1	1	34.38	1	1	2	2	2	2	2	1	2	2	2	1		2																								67	166	87
1	2		1	1	1	2	2	1	23.23	1	2	2	1	2	2	2	2	2	2	2	1		2																								53	130	72
2			1	1	1	1	1	1	20	2	2	2	2	2	2	2	2	2	2	2	1		2																								80	130	70
1	2		1	1	1	1	1	1	25.37	2	2	2	1	2	2	2	2	2	2	2	1		2																								70	102	76
2			1	1	1	1	2	2	23.16	2	1	2	1	2	2	2	2	2	2	2	1		2																								130	230	120
2			1	1	1	2	1	1	38.85	2	2	2	2	2	2	2	2	2	2	2	1		2																								61	134	79
1	2		1	1	2		1	1	25.52	1	2	2	1	2	2	2	2	2	2	2	1	2	1	2	1	4	1	4	1	2	2	1	2	1	1	2											70	141	84
1	2		2	1	2		2	2	28.13	1	1	2	2	2	2	2	1	2	2	2	1		2																								85	158	88
2			1	1	1	2	1	1	32.44	1	1	2	2	2	2	2	2	2	2	2	1		2																								89	135	79
2			1	1	1	1	1	2	32.87	1	2	2	1	2	2	2	2	2	2	2	1	2	2																								72	135	73
1	2		1	1	2		2	2	24.8	1	2	2	2	2	2	2	2	2	2	2	3	2	1	2	1	4	1	4	1	2	2	1	2	1	2	2											76	151	96
2			1	1	1	1	1	2	27.3	1	1	2	2	2	2	2	2	2	2	2	1		2																								86	138	78
2			1	1	1	1	1	1	25.66	2	1	2	1	2	2	2	2	2	2	2	1		2																								95	143	77
2			1	1	1	1	1	1	37.65	2	2	2	1	2	2	2	2	2	2	2	1		2																								77	122	75
1	2		1	1	1	1	1	1	26.09	1	1	2	1	2	2	2	2	2	2	2	1		2																								116	156	87
2			1	1	1	1	2	2	23.44	1	1	2	2	2	2	2	2	2	2	2	1		2																								68	125	80
2			1	1	2		1	1	27.98	1	1	2	2	2	2	2	2	2	2	2	1	2	2																								75	130	70
2			7	1	1	2	1	1	27.96	1	1	1	1	2	2	2	2	2	2	2	3		2																								100	155	98
2			3	1	2		1	1	26.42	2	1	1	1	1	2	2	2	2	2	2	1		2																								100	130	80
2			3	1	2		1	1	34.55	1	2	2	2	1	2	2	2	2	2	2	1		2																								88	130	80
1	2		3	1	2		1	1	25.18	2	1	1	1	1	2	2	2	2	2	2	1		2																								77	160	80
2			1	1	1	1	2	2	32.1	1	1	1	1	2	2	2	2	2	2	2	1	1	1																								80	104	66
2			4	1	1	2	1	1	24.69	2	2	1	1	2	2	2	2	2	2	2	1		2																								86	169	105
1	2		1	1	2		1	1	22.18	1	2	2	2	2	1	2	1	2	1	2	3		2																								80	149	71
1	2		1	1	2		1	1	38.44	1	1	2	1	2	2	2	2	2	1	1	3		2																								75	105	55
2			7	1	1	1	1	1	35.86	1	1	2	2	2	2	2	2	2	2	2	1		2																								75	161	84
2			7	1	2		1	1	32.49	2	1	1	1	2	2	2	2	2	2	2	1		2																								69	123	70
2			3	1	1	2	1	1	33.33	1	2	2	2	2	2	2	2	2	2	2	1	2	1	2	1	2	1	1		2	2	1	2	1	1	2											53	125	70
2			3	1	1	1	1	1	26.76	1	1	2	2	1	2	2	2	2	2	2	1		1	2	1	1	1	2	1	2	2	1	2	1	1	2											71	93	62
2			3	1	1	1	1	1	29.1	2	2	2	1	2	2	2	2	2	2	2	1		2																								59	143	69
2			3	1	2		1	1	36.32	1	1	2	2	2	2	2	2	2	2	2	1		2																								90	112	80
2			3	1	1	2	1	1	33.56	1	1	1	1	1	2	2	2	2	2	2	1		2																								96	144	100
2			3	1	1	2	1	1	31.2	1	1	1	2	2	2	2	2	2	2	1	1		2																								120	100	55
2			3	1	1	2	1	1	32.17	2	1	1	1	1	2	2	2	2	2	2	1		2																								103	110	76
2			3	1	2		1	1	31.95	2	2	1	1	2	2	2	2	2	2	2	1		2																								90	155	103
1	2		3	1	2		1	1	37.67	1	1	1	1	1	2	2	1	1	2	2	1		2																								107	148	96
2			3	1	1	1	1	1	33.22	2	2	1	1	1	2	2	2	2	2	2	1		2																								100	143	98
1	2		3	1	2		1	1	29.71	2	2	1	1	1	2	2	2	2	2	2	1		2																								102	136	89
1	2		3	1	2		1	1	31.25	2	1	1	2	1	2	2	2	2	2	2	1		2																								110	142	89
2			3	1	2		1	1	37.13	1	1	1	1	1	2	2	2	2	2	2	1		2																								105	144	101
1	2		3	1	1	2	1	1	30.85	2	2	1	1	1	2	2	2	2	2	2	1		2																								97	110	68
1	2		3	1	2		1	1	30.69	2	2	1	1	1	1	2	1	2	2	2	1		2																								110	136	92
1	2		3	1	2		1	1	28.68	1	2	1	1	1	2	2	2	2	2	2	1		2																								99	147	78
2			3	1	2		1	1	30.89	1	1	1	2	1	2	2	1	2	2	2	1		2																								98	138	90
1	2		3	1	1	2	1	1	30.42	1	1	1	2	2	2	2	2	2	2	2	1		2																								107	150	102
2			3	1	1	1	1	1	29.2	1	1	1	2	1	2	2	2	2	2	2	1		2																								104	134	94
1	2		3	1	2		1	1	30.12	1	2	1	2	1	2	2	1	2	2	2	1		2																								109	144	94
2			3	1	1	1	1	1	32.1	1	1	1	1	1	2	2	2	2	2	2	1		2																								95	134	87
1	2		3	1	2		1	1	30.69	1	1	2	1	1	2	2	2	2	2	2	1	1	1	1	1	2	1	2	1	2	2	1	1	1	1	2											74	156	85
2			3	1	2		1	1	26.6	1	2	2	2	1	2	2	2	2	2	2	1		2																								68	125	83
2			3	1	2		1	1	25.98	1	2	2	2	1	1	2	2	2	2	1	1		2																								112	103	58
2			3	1	2		1	1	33.09	1	1	2	1	1	1	1	2	2	1	1	1		2																								85	154	83
2			3	1	1	2	1	1	24.22	2	2	1	1	1	1	1	1	2	2	2	1	1	1	1	1	2	1	2	1	2	2	1	2	1	1	2											45	70	39
2			3	1	1	1	1	1	28.13	2	2	2	2	1	2	2	2	2	2	2	2	2	1	2	1	1	1	2	1	2	2	1	2	1	1	2											118	153	93
2			3	1	1	1	1	1	27.96	1	1	1	2	1	2	2	2	2	2	2	3	1	1	1	1	2	2	1		2	2	1	1	1	1	1											89	147	88
2			3	1	2		1	1	25.12	1	1	1	2	1	1	1	2	2	1	2	2		2																								89	110	60
2			7	1	1	2	3	2	23.15	2	2	2	2	2	2	2	2	2	2	2	1		2																								48	110	60
2			7	1	2		1	1	30.86	2	2	2	2	2	2	2	2	2	2	2	1		2																								91	180	90
2			1	1	1	1	1	1	22.74	2	2	2	1	2	2	2	2	2	2	2	1		2																								75	140	80
2			1	1	1	1	1	1	40.83	2	1	1	2	2	2	2	2	2	2	2	1		2																								103	130	67
1	2		1	1	2		1	1	29.04	1	1	1	2	2	2	2	2	2	2	2	1	1	1																								75	120	80
2			1	1	2		1	1	25.81	2	1	2	1	2	2	2	1	2	2	2	1		2																								72	134	87
1	2		2	1	2		1	1	35.65	1	1	1	1	2	2	2	2	2	2	2	1		2																								76	106	67
1	2		1	1	1	1	1	2	21.28	2	2	2	2	2	2	2	2	2	2	2	1		1	4	2					3	3	1	3	1	2	2											70	135	86
1	2		1	1	1	3	1	1	28.37	2	2	2	1	2	2	2	2	2	2	2	1		1	1	1	2	1	4	1	2	2	1	1	1	2	2											61	136	94
2			1	1	2		1	1	26.47	1	1	2	2	1	2	1	1	2	2	2	1		2																								98	110	72
2			1	1	2		1	1	28.76	1	1	2	2	2	2	2	2	2	2	2	1		2																								68	219	128
2			1	1	2		1	1	25.72	2	2	2	2	2	2	2	2	2	2	2	1		2																								88	186	92
2			1	1	1	1	2	2	24.64	2	2	2	1	2	2	2	2	2	2	2	1	1	1	2	1	1	1			2	2	1	2	1	1	2											68	134	72
1	2		1	1	1	2	3	2	28.09	1	1	2	2	2	2	2	2	2	2	2	1	2	1	2	1	4	1	4	1	2	2	1	2	1	1	1											64	130	80
2			3	1	2		1	1	24.02	2	2	1	2	2	2	2	2	2	2	2	1		2																								94	163	98
1	2		3	1	1	1	1	1	25.87	1	2	2	2	1	2	2	2	2	2	2	1	1	1	1	1	2	1	1		2	2	1	1	1	1	2											85	128	78
2			1	1	1	1	1	1	29.43	2	2	2	2	2	2	2	2	2	2	2	1		2																								89	133	73
2			1	1	1	2	1	1	22.5	1	1	2	2	2	2	2	2	2	2	2	1		2																								61	96	58
2			3	1	2		1	1	31.31	1	1	2	2	1	1	2	1	2	2	2	1		2																								77	130	80
2			1	1	1	2	2	2	25.95	1	1	2	2	2	2	2	2	2	2	2	1		2																								88	116	78
2			1	1	1	1	2	2	26.95	2	2	1	2	2	2	2	2	2	2	2	1	1	1	2	1	1	1			2	2	1	2	1	1	2											89	120	80
2			3	1	2		1	1	28.31	1	2	2	2	1	1	1	2	2	2	2	1		2																								66	119	71
2			1	1	1	1	1	2	27.68	1	2	2	1	2	2	2	2	2	2	2	1	1	1	2	1	1	1			2	2	1	2	1	1	2											88	97	67
2			1	1	2		1	1	26.07	1	1	2	2	2	2	2	2	2	2	2	1		2																								68	174	72
2			3	1	1	1	1	1	27.34	1	1	2	1	1	1	1	1	2	2	2	1	1	1	2	1	1	1	2	1	2	2	1	1	1	1	2											84	156	96
2			1	1	1	1	1	1	31.25	1	2	2	2	2	2	2	2	2	2	2	1		2																								85	177	99
2			1	1	2		1	2	36.27	1	2	2	2	2	2	2	2	2	2	2	1		2																								103	178	93
2			3	1	2		1	1	36.21	1	1	2	2	2	2	2	2	2	2	2	1		1	2	1	2	1	4	1	2	2	3	3	1	2	2											73	138	87
2			1	1	1	2	1	1	36.26	1	1	2	2	2	2	2	2	2	2	2	1	1	1	2	1	1	1			2	2	1	2	1	1	2											86	175	107
2			3	1	2		1	1	28	1	1	1	2	1	2	2	2	2	2	2	3		2																								102	144	86
1	2		1	1	2		1	1	28.8	1	1	2	2	2	2	2	2	2	2	2	1		2																								88	145	79
1	2		3	1	1	1	1	1	30.85	1	1	1	1	1	2	2	2	2	2	2	1		2																								110	135	89
2			3	1	2		1	1	33.76	1	1	2	2	1	2	2	2	2	2	2	1		2																								71	96	62
2			1	1	2		1	1	21.48	2	1	2	2	2	2	2	2	2	2	2	1		2																								63	140	70
1	1		3	1	1	2	1	1	33.99	2	1	1	1	2	2	2	2	2	2	2	2		2																								98	149	91
2			1	1	1	1	1	2	25.95	2	2	2	2	2	2	2	2	2	2	2	1	1	1	2	1	1	1			2	2	1	1	1	1	2											75	120	80
1	2		3	1	2		1	1	31.2	1	1	1	2	1	2	2	1	2	2	2	1		2																								87	146	79
2			1	1	1	2	1	1	27.96	1	2	2	1	2	2	2	2	2	2	2	1	1	1	2	1	1	1			2	2	1	2	1	1	2											78	136	70
1	2		3	1	1	1	1	1	32.82	1	1	1	2	1	2	2	2	2	2	2	1		2																								112	150	100
2			1	1	1	2	1	1	44.92	1	2	2	2	2	2	2	2	2	2	2	5		2																								60	120	70
2			3	1	2		1	1	34.07	1	1	1	1	1	2	2	2	2	2	2	1		2																								100	137	89
2			3	1	1	1	1	1	31.95	1	1	1	2	1	2	2	2	2	2	2	1		2																								111	147	96
2			7	1	1	1	2	2	31.91	1	2	2	2	2	2	2	2	2	2	2	1		2																								90	110	70
1	2		1	1	2		1	2	27.3	2	1	2	2	2	2	2	1	2	2	2	1	2	1	4	2					2	2	1	3	1	2	2											97	178	110
1	2		1	1	1	1	1	2	35.94	1	2	1	2	2	2	2	2	2	2	2	1		1	4	2					2	2	1	3	1	2	2											77	105	70
2			2	1	2		2	2	25.95	1	1	2	2	1	1	2	1	1	2	1	1		2																								57	144	74
2			2	1	2		1	2	22.36	2	1	2	2	1	1	2	2	1	2	1	1		2																								99	157	97
2			2	1	2		3	2	22.88	1	1	2	2	2	2	2	2	2	2	2	1		2																								94	204	105
2			2	1	2		3	2	24.22	1	1	1	2	1	2	2	1	2	2	2	1		2																								85	117	58
1	2		1	1	2		1	1	20.23	2	2	2	1	2	2	2	2	2	2	2	1	2	1	2	1					2	2	1	3	1	1	2											77	134	69
2			2	1	1	2	2	2	31.14	1	1	2	1	1	2	2	2	2	2	2	1		2																								97	157	85
2			2	1	2		1	2	27.78	1	1	2	1	2	2	2	2	2	2	2	1		2																								76	177	105
2			1	1	1	1	2	2	34.4	2	2	2	1	2	2	2	2	2	2	2	1	2	1	2	1					2	2	3	3	1	1	2											105	125	71
2			2	1	2		2	2	22.9	2	2	2	1	2	1	2	1	2	2	2	1		2																								79	110	66
2			2	1	2		1	1	27.68	1	2	2	1	2	2	2	2	2	2	2	1		2																								66	114	74
2			2	1	2		1	1	31.25	1	1	1	2	1	2	2	1	2	2	2	1		2																								67	154	102
1	2		3	1	2		1	1	30.8	1	1	1	2	2	2	2	2	2	2	2	1		2																								80	120	78
2			2	1	2		1	1	29.79	2	1	1	2	2	2	2	2	2	2	2	1		2																								84	138	95
2			2	1	2		2	2	22.49	2	1	2	2	2	2	2	1	2	2	2	1		2																								61	188	102
2			2	1	1	1	2	2	27.68	1	2	1	2	2	2	2	2	2	2	2	1		2																								96	124	78
2			2	1	2		1	2	23.9	2	2	2	1	2	2	2	2	2	2	2	1		2																								84	151	95
2			2	1	2		1	2	31.95	1	1	1	1	2	1	2	2	2	2	2	2		2																								114	113	81
2			2	1	2		1	2	35.51	2	1	2	2	2	1	2	2	2	2	2	1		2																								84	112	45
1	2		3	1	2		1	1	26.81	1	1	2	2	1	2	2	2	2	2	2	2		1	1	1					2	2	2	2	3		2											90	133	76
1	2		1	1	2		2	2	29.41	1	1	2	1	2	2	2	2	2	2	2	1		2																								88	136	86
1	2		3	1	2		1	1	34.35	2	2	2	1	2	2	2	1	2	2	2	1		2																								67	110	70
1	2		2	1	2		1	1	23.87	1	2	2	2	2	1	2	1	2	2	2	1		2																								74	126	75
1	2		2	1	1	2	1	2	44.09	1	1	2	1	2	2	2	2	2	2	2	1		2																								86	155	98
1	2		3	1	1	2	1	1	22.06	1	2	2	1	2	2	2	2	2	2	2	1		2																								64	106	73
2			2	1	2		1	2	24.44	1	1	2	2	1	1	2	2	1	2	2	1		1	2	1					2	2	1	2	2		2											74	181	75
2			2	1	2		2	2	26.14	1	1	2	2	2	2	2	2	2	2	2	1		2																								96	179	113
2			2	1	1	3	2	2	20.96	1	1	1	2	2	2	2	2	2	2	2	1		2																								92	159	91
1	2		3	1	1	1	1	1	31.14	1	1	1	2	2	2	2	2	2	2	2	3		2																								90	154	105
2			2	1	2		1	1	23.3	2	2	2	1	1	1	2	1	2	2	1	1		1	4	1					2	2	1	2	2		2											67	171	79
2			2	1	1	1	2	2	32.42	2	1	2	2	2	2	2	2	2	2	2	1		2																								63	146	102
2			2	1	2		2	2	20.58	1	1	1	2	2	2	1	2	1	1	2	2		1	2	1					3	3	1	3	3		2											82	154	70
2			2	1	2		1	1	35.32	1	1	1	2	2	2	2	1	2	2	2	1		1	2	1					2	2	1	2	2		2											78	191	93
1	2		3	1	1	1	1	1	31.25	1	1	1	2	1	2	1	2	2	2	2	1		2																								62	182	111
1	2		2	1	2		1	1	23.1	1	1	1	2	2	2	2	2	2	1	2	1		2																								77	168	85
2			2	1	2		2	2	25	1	1	1	2	1	1	2	2	2	2	2	1		1	2	1					2	2	1	2	2		2											76	101	61
1	2		2	1	2		1	1	27.76	2	2	1	1	2	1	2	2	2	2	2	1		2																								76	130	84
1	2		2	1	2		1	1	29.91	1	2	2	2	2	2	2	2	2	2	2	1		2																								86	166	84
1	2		1	1	2		2	2	25.6	1	1	2	1	2	2	2	2	2	2	2	1		2																								92	118	97
2			1	1	1	3	2	2	30.82	1	1	2	2	1	2	2	1	2	2	2	1		2																								76	129	94
2			1	1	1	2	2	2	31.11	1	2	2	2	2	2	2	2	2	2	2	1	1	1	2	1	2	1	1		2	2	1	2	1	1	2											63	147	83
2			1	1	1	2	1	1	24.81	2	2	2	2	2	2	2	2	2	2	2	1	1	1	2	1	1	1			2	2	1	2	1	1	2											78	130	78
2			1	1	1	1	2	2	25.74	2	2	2	2	2	2	2	2	2	2	2	1	1	1	2	1	1	1			2	2	1	2	1	1	2											116	140	83
2			1	1	2		1	1	25.19	1	1	2	2	2	2	2	2	2	2	2	1		2																								88	150	80
2			1	1	2		1	1	30.82	1	2	2	2	2	2	2	2	2	2	2	1		2																								98	130	61
2			1	1	1	3	1	1	31.25	1	1	2	1	2	2	2	2	2	2	2	1		2																								74	96	58
2			3	1	1	2	1	1	30.77	1	1	1	1	1	2	2	2	2	2	2	1		2																								102	137	77
1	1		3	1	2		1	1	34.36	2	1	1	2	2	2	2	2	2	2	2	2		2																								112	140	84
2			3	1	1	1	1	1	28	1	1	1	2	2	2	2	2	2	2	2	1		2																								109	133	96
2			3	1	2		1	1	27.81	1	1	2	1	2	2	2	2	2	2	2	1		2																								99	157	103
2			3	1	1	1	1	1	36.56	1	1	1	1	1	2	2	2	2	2	2	1		2																								121	162	104
2			3	1	2		1	1	29.3	1	1	2	2	1	2	2	2	2	2	2	1		2																								83	133	72
2			3	1	2		1	1	24.58	2	1	2	2	1	1	2	2	2	2	1	1		2																								83	153	98
2			3	1	2		1	1	33.44	1	2	2	2	1	1	1	1	1	2	1	1		2																								76	130	61
2			3	1	2		1	1	23.68	2	1	2	2	1	2	2	2	2	1	1	1		2																								73	142	70
2			3	1	2		1	1	31.52	1	2	2	2	1	1	2	1	2	2	2	1		2																								76	137	87
2			3	1	2		1	1	33.56	1	2	2	1	2	2	2	2	2	1	2	5	1	1	2	1	1	1	2	1	2	2	1	1	1	1	2											67	126	86
2			3	1	2		1	1	26.45	2	1	1	1	1	1	1	1	2	2	2	1		2																								74	115	76
2			3	1	2		1	1	34.39	1	1	2	2	1	1	1	2	1	2	2	2		2																								119	156	86
1	2		3	1	2		1	1	23.9	2	2	2	1	2	2	2	2	2	2	2	1	2	1	1	1					2	2	2	2	2		2											69	102	75
1	2		3	1	1	2	1	1	22.52	1	1	1	2	2	2	2	2	2	2	2	3		2																								100	150	63
1	2		3	1	2		1	1	31.62	1	1	2	2	1	2	1	1	2	2	1	3	2	1	1	1					2	2	2	2	2		2											86	177	84
2			1	1	2		1	2	24.11	1	2	2	2	2	2	2	2	2	2	2	1		2																								63	133	85
2			1	1	1	1	2	2	22.79	2	2	2	1	2	2	2	2	2	2	2	1		2																								64	135	90
1	2		2	1	2		1	1	32.25	2	1	1	2	2	2	1	2	2	1	1	1		2																								70	140	95
1	2		1	1	1	1	2	2	31.49	2	2	2	2	2	2	2	2	2	2	2	1		1	4	2					2	2	1	3	1	1	2											76	182	102
1	2		3	1	2		1	1	32.75	2	1	1	1	2	2	2	2	2	2	2	1		2																								74	171	112
1	2		3	1	1	1	1	1	44.44	1	1	1	2	2	2	2	2	2	2	1	1		2																								68	167	97
1	2		3	1	2		1	1	31.44	1	1	2	1	1	2	2	2	2	2	1	1	2	1	2	1					2	2	2	2	2		2											75	161	95
1	2		3	1	1	2	1	1	30.89	2	2	2	1	1	2	2	2	2	2	2	1		2																								95	102	68
1	2		3	1	1	1	1	1	23.9	2	1	1	2	1	2	2	2	2	2	2	1	2	1	2	1	1	1			2	2	2	2	2		1											55	121	72
1	2		3	1	1	1	1	1	22.06	1	1	2	1	2	2	2	2	2	2	2	1		2																								70	152	105
1	2		3	1	1	1	1	1	27.68	1	1	1	1	1	2	2	2	2	2	2	1	1	1	4	1	1	1			2	2	1	1	1	1	2											80	130	80
1	2		3	1	2		1	1	27.66	2	1	1	1	1	1	2	2	2	2	2	1		2																								77	110	80
1	2		3	1	1	1	1	1	27.34	1	1	1	1	1	1	1	1	2	2	2	1		2																								110	80	60
2			1	1	1	1	1	1	27.4	2	2	2	1	2	2	2	2	2	2	2	1		1	2	1					3	3	1	1	1	1	1											90	111	75
1	2		3	1	2		1	1	26.64	2	1	1	1	1	1	2	1	2	2	2	1		2																								80	120	80
2			1	1	1	2	1	1	25.24	2	2	2	2	2	2	2	2	2	2	2	1		1	2	1					3	3	1	1	1	1	1											65	135	77
2			1	1	2		1	1	25.34	1	1	2	2	2	2	2	2	2	2	2	1		1	2	1					3	3	1	1	1	1	2											90	90	60
2			3	1	1	3	1	1	30.8	1	1	1	2	2	2	2	2	2	2	2	3		2																								88	154	93
2			1	1	1	2	1	1	27.57	2	2	1	2	2	2	2	2	2	2	2	1		1	2	1					3	3	1	1	1	1	1											66	112	65
1	1		3	1	2		1	1	31.85	2	1	1	1	1	2	2	2	2	2	2	1		2																								121	139	76
2			3	1	2		1	1	26.48	1	1	1	2	2	2	2	2	2	2	2	1		2																								102	161	99
2			1	1	2		1	1	25.81	1	2	2	2	2	2	2	2	2	2	2	1		1	2	1					3	3	1	1	1	2	2											75	135	90
2			1	1	1	1	1	1	26.76	1	1	2	2	2	2	2	2	2	2	2	1		1	2	1					3	3	3	3	1	1	1											75	140	80
2			1	1	2		1	1	27.57	1	1	2	2	2	2	2	2	2	2	2	1		1	2	1					3	3	1	1	1	1	2											80	145	85
2			7	1	1	1	1	1	32.26	1	2	2	2	2	2	2	2	2	2	2	1	1	1	4	2					2	2	1	2	1	2	2											105	120	60
2			1	1	1	1	1	1	25.81	1	1	1	2	2	2	2	2	2	2	2	1	1	1																								100	150	85
2			1	1	1	1	1	1	25.09	1	2	2	1	2	2	2	2	2	2	2	1		1	2	1					3	3	1	1	1	1	1											100	120	80
2			1	1	1	1	1	1	25.81	2	2	2	2	2	2	2	2	2	2	2	1		1	2	1					3	3	1	1	1	1	2											90	115	75
2			7	1	1	1	2	2	23.05	1	1	2	2	2	1	2	2	2	2	2	1	1	1	4	2					2	2	1	2	1	1	1											95	110	80
2			3	1	2		1	1	21.73	1	1	1	1	2	2	2	2	2	2	2	1		2																								80	130	80
1	2		3	1	2		1	1	33.46	1	1	1	1	1	1	1	2	2	2	1	1		2																								65	114	88
1	2		3	1	2		1	1	33.2	1	1	1	1	1	1	1	1	2	2	1	1		2																								110	88	55
1	2		3	1	2		1	1	27.9	1	1	2	2	1	2	2	2	2	2	2	1		2																								89	120	80
1	2		1	1	1	1	1	1	21.67	2	2	1	2	2	2	2	2	2	2	2	1		1	2	1					2	2	1	2	1	1	2											138	125	78
2			4	1	2		1	1	23.87	2	1	2	2	2	2	2	2	2	2	1	1		2																								86	151	59
1	2		2	1	2		1	1	32.9	1	1	2	2	2	2	2	2	2	2	2	1		2																								98	157	96
1	2		3	1	1	1	1	1	34.56	2	1	1	1	1	1	2	1	2	2	2	1		2																								83	61	49
1	2		3	1	1	1	1	1	22.15	2	2	2	1	2	2	1	2	2	2	2	1		2																								102	161	107
1	2		3	1	1	2	1	1	25.39	1	1	1	2	2	2	2	2	2	2	2	1		2																								78	140	89
2			1	1	2		1	2	27.47	1	2	2	1	2	2	2	2	2	2	2	1		2																								96	104	71
1	2		3	1	1	1	1	1	23.3	1	1	2	1	1	1	2	1	2	2	2	1		2																								109	146	100
1	2		3	1	1	1	1	1	28.7	2	2	2	1	2	2	2	2	2	2	2	1		2																								91	150	80
2			3	1	1	1	1	1	22.49	1	1	1	2	2	2	2	2	2	1	2	1		2																								75	192	63
1	2		3	1	2		1	1	33.33	1	1	1	2	1	2	2	2	2	2	2	1		2																								80	140	80
2			3	1	1	1	1	1	26.47	1	2	2	1	2	2	2	2	2	2	2	1	1	1	2	1	1	1	2	1	2	2	1	1	1	1	2											85	143	75
2			4	1	2		1	1	28.43	1	2	2	2	1	1	2	1	2	2	2	1		2																								66	115	81
2			3	1	2		1	1	33.33	2	2	1	2	2	2	2	2	2	2	2	2		2																								124	122	83
2			4	1	2		1	1	26.73	1	1	1	2	2	2	2	2	2	2	2	1		2																								60	191	89
1	2		3	1	2		1	1	24.8	1	1	2	2	2	2	2	2	2	2	2	1	2	1	1	1					2	2	2	2	2		2											83	150	79
1	2		3	1	2		1	1	27.57	1	2	2	1	1	2	2	2	2	2	2	3	2	1	1	1					3	3	3	3	3		2											67	123	84
1	2		1	1	2		1	1	31.37	1	1	1	1	1	2	2	2	2	2	2	1		1	1	1	2	1	4	1	2	2	1	2	2		2											108	155	105
2			3	1	1	1	1	1	25.49	2	2	2	1	2	2	2	2	2	2	2	1	2	2																								10	40	15
1	2		1	1	1	2	1	1	28.75	2	1	2	2	2	2	2	2	2	2	2	1	1	1	1	1	2	1	4	1	3	3	1	3	3		2											100	174	100
1	2		1	1	2		1	2	28.21	2	2	2	2	2	2	2	2	2	2	2	1		1	1	1	2	1	4	1	2	2	1	2	1	1	2											80	180	90
2			3	1	1	1	1	1	27.42	1	1	2	2	2	2	1	2	2	2	1	2		2																								103	149	76
2			3	1	1	1	1	1	20.94	2	2	2	1	2	2	2	2	2	2	2	1		2																								65	120	80
1	2		3	1	1	2	1	1	30.45	1	2	2	2	2	2	2	2	2	2	2	1	2	1	2	1					2	2	2	2	2		1											71	121	98
2			3	1	1	1	1	1	25.95	1	1	1	1	2	2	2	2	2	2	2	1		1	2	1					2	2	2	2	2		2											72	179	111
2			3	1	1	1	1	1	25.95	1	1	2	1	2	2	2	2	2	2	2	1		1	1	1					3	3	3	3	3		2											99	175	106
2			3	1	2		2	2	25.68	1	1	2	2	2	2	2	2	2	2	2	1		1	2	2					3	3	3	3	3		2											84	136	100
1	2		1	1	1	1	1	2	26.4	1	1	1	2	1	1	2	2	1	2	2	1		1	1	1	2	1	4	1	2	2	2	2	1	2	2											103	144	93
2			3	1	1	1	1	1	22.68	1	2	2	2	2	2	2	2	2	2	2	5		2																								144	116	80
2			3	1	2		1	1	31.61	1	1	2	2	1	1	2	1	2	2	2	1		2																								71	139	53
1	2		3	1	2		1	1	36.25	1	1	1	2	1	2	2	2	2	2	2	1		2																								71	149	61
2			3	1	2		1	1	31.88	1	1	2	2	1	1	2	2	1	2	1	3	1	1	2	2	1	2	2		2	2	1	1	1	1	2											89	154	71
2			3	1	2		1	1	28.52	1	1	2	2	1	1	2	1	2	2	2	1		2																								84	155	76
2			3	1	2		1	1	28.06	2	2	2	2	2	2	2	2	2	2	2	1		2																								95	120	80
2			3	1	2		1	1	33.33	2	2	2	2	2	2	2	2	2	2	2	1		1	4	1	2	1	2	1	2	2	2	2	1	2	2											75	163	88
1	2		3	1	2		1	1	28.33	1	1	2	1	2	2	2	2	2	2	2	1	1	1	2	1	1	1	2	1	2	2	1	1	1	1	2											94	180	88
1	2		3	1	2		1	1	28.81	1	1	2	2	1	2	2	2	2	2	2	2		2																								100	100	55
1	2		1	1	2		2	2	25.95	1	1	1	1	1	2	2	2	2	2	2	1		1	1	1	2	1	4	1	3	3	3	3	1	2	2											91	200	111
1	2		1	1	2		1	2	26.88	1	2	2	1	2	2	2	2	2	2	2	1		1	1	1	2	1	4		2	2	2	2	2		2											82	191	70
1	2		1	1	2		1	1	27.75	1	2	2	1	2	2	2	2	2	2	2	1		1	1	1	2	1	4	1	2	2	1	2	1	1	2											80	130	70
1	2		1	1	2		1	1	29.77	2	1	1	2	2	2	2	2	2	2	2	1		2																								98	190	105
1	2		2	1	1	1	1	1	32.68	1	1	2	2	2	2	2	2	2	2	2	1		2																								121	126	85
1	2		2	1	1	2	1	1	25.37	2	1	2	2	2	2	2	2	2	2	2	1	1	1	1	1	2	1	4	1	2	2	1	2	1	1	2											96	170	100
1	2		2	1	1	3	1	1	31.05	1	1	2	2	2	2	2	2	2	2	2	1	1	1	1	1	2	1	4	1	2	2	1	2	1	2	2											60	122	74
1	2		2	1	1	1	1	2	30.8	2	2	2	1	2	2	2	2	2	2	2	1		2																								72	127	100
1	2		2	1	2		1	1	25.39	2	2	2	1	2	2	2	2	2	2	2	1		2																								74	113	73
1	2		2	1	2		1	2	29.08	1	1	2	2	2	1	2	1	2	2	2	1		2																								61	154	95
2			1	1	1	2	1	1	25.74	1	2	2	2	2	2	2	2	2	2	2	1	1	1	2	1	1	1			2	2	1	2	1	1	2											80	118	78
2			1	1	1	2	2	2	25.09	2	1	2	2	2	2	2	2	2	2	2	1	1	1	2	1	1	1			2	2	1	2	1	1	2											72	127	72
2			1	1	2		1	2	33.59	2	2	2	2	2	2	2	2	2	2	2	1		2																								86	136	86
2			1	1	1	2	2	2	24.75	2	2	2	1	2	2	2	2	2	2	2	1	1	1	2	1	1	1			2	2	1	2	1	1	2											77	120	80
2			1	1	2		1	1	36.8	2	1	2	2	2	2	2	2	2	2	2	1		2																								92	130	70
2			7	1	1	1	1	1	29.08	1	2	1	1	2	2	2	1	2	2	2	1		2																								89	140	78
1	2		3	1	1	1	1	1	25.34	1	2	2	2	1	2	2	1	2	1	2	1	2	1	1	1					3	3	1	3	1	1	2											92	121	75
2			3	1	1	2	1	1	31.25	1	1	2	2	1	2	2	2	2	2	2	1		2																								86	206	95
2			3	1	2		1	1	27.21	2	2	2	2	2	2	2	2	2	2	2	1		2																								87	130	76
1	2		4	1	1	1	1	1	31.79	1	1	1	1	1	2	2	2	2	2	2	1		2																								71	153	95
1	2		4	1	1	2	1	1	26.56	1	1	2	2	2	2	2	1	2	1	2	1		2																								55	110	66
1	2		3	1	1	1	1	2	29.41	1	1	2	1	2	2	1	2	2	2	2	2	2	2																								132	60	49
2			3	1	1	2	1	1	29.39	1	2	2	2	1	1	2	1	2	2	2	1	2	1	1	1					2	1	2	2	1	1	1											82	145	83
2			3	1	1	1	1	1	34.6	1	1	1	2	1	2	2	2	2	2	2	1		2																								84	108	77
2			7	1	2		3	2	30.36	1	1	1	2	2	2	2	2	2	2	2	1		2																								110	157	96
1	2		3	1	1	2	1	1	35.42	1	1	1	2	1	1	2	1	2	2	1	1	2	1	2	1					2	2	1	1	1	1	2											75	219	91
2			7	1	2		3	1	36.77	1	1	1	2	1	1	2	1	2	2	2	1		2																								102	196	96
2			3	1	1	2	1	1	33.09	1	1	1	2	1	2	2	2	2	2	2	3	2	1	2	1					2	2	1	1	1	1	2											82	135	88
2			3	1	2		1	1	41.02	1	1	1	2	2	2	2	2	2	2	2	1	2	1	1	1					2	2	1	3	3		2											82	143	71
1	2		1	1	1	1	1	2	22.84	1	2	2	2	2	1	2	1	2	2	1	3		1	1	1	2	1	4	1	2	2	2	2	1	1	2											82	128	74
1	2		1	1	1	2	1	1	27.74	1	1	1	1	2	2	2	2	2	2	2	1		1	1	1	2	1	4	1	2	2	1	2	1	2	2											53	109	49
2			1	1	1	3	1	1	32.27	1	1	1	1	1	2	2	2	2	2	2	4	1	1	1	1	2	1			1	1	1	2	1	1	2											10	79	64
1	1		1	1	2		1	1	25.39	1	1	1	2	2	2	2	2	2	1	1	5		1	1	1	2	1	4	1	2	2	1	2	2		2											91	139	68
1	1		3	1	1	2	1	1	43.92	1	1	1	1	2	2	2	2	2	2	2	2	1	1	2	1	1	1	2	1	1	1	1	2	1	1	1											88	109	67
2			3	1	2		1	1	36.25	1	1	2	2	1	1	2	1	2	2	2	1		2																								70	153	69
2			3	1	2		1	1	35.13	1	2	2	2	1	2	2	2	2	2	2	2		2																								74	148	85
2			3	1	2		1	1	46.67	1	1	2	2	1	1	1	1	2	2	1	1		2																								80	122	70
2			3	1	1	1	1	1	35.59	1	1	2	2	1	1	2	1	2	2	2	1		2																								90	122	70
2			3	1	1	1	1	1	35.48	2	2	1	1	1	2	2	2	2	2	2	1	1	1	2	1	1	1	2	1	2	2	1	1	1	1	2											67	123	67
2			3	1	2		1	1	30.43	1	1	2	2	2	2	2	2	2	2	2	1		2																								92	174	73
2			3	1	2		1	1	26.76	2	2	2	2	2	2	2	2	2	2	2	1		2																								64	156	94
2			3	1	1	2	1	1	32.5	1	1	2	2	1	1	2	2	1	2	1	1		2																								36	60	30
1	2		3	1	1	1	1	1	31.3	1	2	2	2	2	2	2	2	2	2	2	1		2																								114	124	78
2			3	1	1	1	1	1	24.73	1	1	1	2	2	2	2	2	2	2	2	1	1	1	2	1	1	1	2	1	2	2	1	1	1	1	2											78	145	82
1	2		3	1	2		1	1	23.75	1	2	2	2	1	2	2	2	2	2	2	1	2	1	1	1					2	2	1	1	1	1	2											75	124	72
2			3	1	1	2	1	1	30.49	1	1	1	2	2	2	2	2	2	2	2	1	2	1	1	1					2	2	2	2	1	1	2											69	115	62
2			7	1	2		3	1	29.35	1	1	1	2	2	2	2	2	2	2	2	3		2																								87	164	87
2			7	1	1	3	3	1	25.16	2	1	2	2	2	2	2	2	2	2	2	1		2																								82	172	83
2			3	1	1	3	1	1	29.41	1	2	2	1	1	2	2	1	2	2	2	1		2																								78	126	83
2			3	1	2		1	1	24.51	2	2	2	1	2	2	2	2	2	2	2	1	2	1	1	1					2	2	1	2	1	1	2											65	137	70
2			3	1	2		1	1	35.29	2	2	2	1	2	2	2	2	2	2	2	1	2	1	1	1					2	2	1	2	1	1	2											74	126	73
2			3	1	2		1	1	31.14	1	1	2	2	2	2	2	2	2	1	1	1	2	1	1	1					2	2	1	1	1	1	2											80	108	90
1	2		3	1	1	1	1	1	25.74	2	1	2	2	1	2	2	1	2	2	1	1		2																								75	124	67
1	2		3	1	1	2	1	1	29.41	1	1	2	1	2	2	2	2	2	2	1	1		2																								88	158	88
1	2		3	1	1	3	1	1	23.76	1	1	1	2	1	1	1	1	1	2	2	1		2																								48	142	85
1	2		4	1	1	2	1	1	23.65	2	1	2	1	2	2	2	1	2	2	2	1		2																								105	110	66
1	2		4	1	1	2	1	2	27.62	2	2	1	1	2	2	2	2	2	2	2	1		2																								57	152	86
1	2		4	1	1	2	1	1	32.72	1	1	1	2	1	2	2	2	2	2	2	1		2																								110	136	68
1	2		4	1	1	2	1	1	21.34	1	1	1	2	2	2	2	1	2	2	2	1		2																								69	103	69
1	2		2	1	2		1	1	30.07	1	1	2	2	2	2	2	2	2	1	2	1		2																								71	130	70
1	2		2	1	1	1	2	2	25	2	1	2	1	2	2	2	2	2	2	2	1		2																								88	130	100
1	2		2	1	2		1	1	28.27	1	1	2	2	2	2	2	2	2	2	2	1		2																								71	113	66
1	2		2	1	1	1	1	2	25.37	2	2	2	2	2	2	2	2	2	2	2	1		2																								70	108	65
1	2		2	1	2		1	2	27.44	1	1	2	2	2	1	2	1	2	2	2	1		2																								70	160	83
1	2		2	1	2		1	1	28.72	2	1	1	1	2	2	2	2	2	2	2	1		2																								70	159	100
2			2	1	1	1	2	2	26.95	1	2	2	1	2	2	2	2	2	2	2	1		2																								113	113	89
1	2		2	1	1	1	1	2	34.6	2	2	2	1	2	2	2	2	2	2	2	1	1	1	2	1	4	1			2	3	1	2	1	1	2											62	106	73
1	2		2	1	2		1	1	33.46	1	1	2	2	2	1	2	1	2	2	2	1		2																								69	140	75
2			1	1	2		1	1	29.3	2	1	2	2	2	2	2	2	2	2	2	1		2																								69	122	69
2			1	1	2		2	2	25.26	2	2	2	2	2	2	2	2	2	2	2	1		1	4	2					3	3	3	3	3		2											74	134	91
2			1	1	2		1	1	29.04	1	1	2	2	1	2	1	1	2	2	2	2		2																								100	165	89
1	2		4	1	1	2	1	1	38.41	2	1	2	1	2	2	2	2	2	2	2	1		2																								68	109	86
1	2		4	1	1	1	1	1	23.88	1	1	2	1	2	2	2	2	2	2	2	4	1	1	1	1					1	1	3	3	1	2	2											89	90	60
1	2		3	1	2		1	1	31.54	1	1	2	2	2	2	1	1	2	2	1	1		2																								64	104	60
1	2		3	1	2		1	1	23.2	1	1	1	1	2	2	1	2	2	2	1	2	2	2																								106	159	94
1	2		4	1	1	1	1	1	24.61	1	2	2	2	2	2	2	2	2	2	2	1		2																								122	166	39
1	2		3	1	2		1	1	33.33	1	1	2	2	1	2	2	1	2	2	1	3		2																								78	132	85
1	2		1	1	1	3	1	1	27.48	1	1	2	2	2	1	2	1	2	2	2	2		2																								60	99	54
1	2		3	1	2		1	1	31.96	1	1	1	1	1	1	2	1	2	1	2	1		2																								110	130	88
1	2		1	1	2		2	2	22.83	2	1	1	1	2	1	2	1	1	2	2	2		2																								81	141	99
1	2		3	1	2		1	1	34.73	1	1	2	1	1	1	2	1	2	2	1	1		2																								100	120	80
1	2		1	1	2		1	1	23.3	1	1	2	2	2	1	2	1	2	2	2	2		2																								107	134	75
1	2		3	1	1	1	1	1	29.41	2	1	1	1	1	2	2	2	2	2	2	1		2																								100	80	35
1	2		3	1	1	2	1	1	26.14	1	1	1	1	1	2	2	2	2	2	2	1		2																								55	110	55
1	2		3	1	2		1	1	29.08	1	1	1	1	1	2	2	2	2	2	2	1		2																								88	110	80
1	2		3	1	2		1	1	21.48	1	1	1	1	1	1	1	1	2	1	1	2		2																								120	70	40
1	2		3	1	2		1	1	26.6	1	1	1	1	1	1	1	1	2	1	2	1		2																								100	100	50
1	2		3	1	2		1	1	29.22	2	1	1	2	2	2	2	2	2	2	2	3		2																								72	201	110
1	2		3	1	2		1	1	31.71	1	1	1	1	1	1	2	1	2	2	2	3		2																								100	168	111
1	2		3	1	2		1	1	35.94	2	1	1	2	1	2	2	1	2	2	2	1		2																								73	140	77
2			2	1	1	1	2	2	24.07	2	1	2	2	2	2	2	1	2	2	2	1		2																								85	126	78
2			2	1	1	2	1	1	27.68	2	2	2	2	2	2	2	2	2	2	2	1		1	1	2					3	3	1	3	1	2	2											79	135	78
2			2	1	1	1	2	2	23.53	1	1	1	1	2	2	2	2	2	2	2	1		1	1	1					2	2	1	2	1	2	2											58	154	82
2			7	1	2		1	1	26.64	1	1	2	2	2	2	2	2	2	2	2	1		2																								81	138	86
2			3	1	1	2	1	1	23.66	1	2	2	1	2	2	2	2	2	2	2	1		2																								72	111	68
2			3	1	2		1	1	50	1	1	2	2	2	2	2	2	2	1	2	2	2	1	1	1					3	3	3	3	3		2											110	110	75
2			3	1	2		1	2	29.3	1	1	1	2	1	2	2	1	2	2	2	1		2																								100	98	70
2			3	1	1	2	1	1	25.72	1	2	2	1	2	2	2	2	2	2	2	3		2																								99	154	85
2			3	1	2		1	1	29.37	2	2	2	1	2	2	2	2	2	2	2	1	2	1	1	1					2	2	2	2	2		2											67	121	67
1	2		2	1	2		1	1	34.04	1	1	1	1	2	2	2	2	2	2	2	1		2																								89	150	90
2			3	1	2		1	1	35.9	1	1	1	2	1	1	2	1	2	2	1	1	1	1	2	1	1	1	2	1	2	2	1	1	1	1	2											61	124	82
2			3	1	2		1	1	28.77	1	1	2	2	2	2	2	2	2	2	2	1		2																								89	146	77
2			3	1	2		1	1	36.36	2	1	2	2	2	2	2	2	2	1	2	2		2																								85	140	82
2			3	1	2		1	1	33.78	1	1	2	2	1	1	2	1	2	2	2	1		2																								53	170	88
2			3	1	2		1	1	24.73	1	1	2	2	1	1	2	1	2	2	2	2		2																								69	172	99
2			3	1	2		1	1	28.38	1	1	2	2	1	2	2	2	2	2	1	1		2																								68	143	69
2			3	1	2		1	1	42.58	1	1	2	2	1	1	2	1	2	2	1	1		2																								60	100	60
2			3	1	2		1	1	29.21	2	1	2	2	2	2	2	2	2	2	2	1		2																								81	162	78
2			3	1	1	1	1	1	29.87	1	1	2	1	1	1	2	2	2	2	2	1		2																								125	180	99
2			3	1	2		1	1	32.11	2	1	2	1	2	2	2	2	2	2	2	1		2																								74	144	95
2			3	1	1	1	1	1	29.28	1	1	2	2	2	2	2	2	2	2	1	1	1	1	2	1	1	1	2	1	2	2	1	1	1	1	2											122	99	69
1	2		3	1	2		1	1	27.68	2	1	2	2	1	1	2	1	2	2	1	2		2																								102	87	60
2			3	1	2		1	1	39.22	2	2	1	2	2	2	2	2	2	2	2	1		2																								71	106	72
2			3	1	2		1	1	35.34	1	1	1	2	1	1	1	1	1	2	1	1		2																								78	160	80
2			2	1	1	1	1	1	25.78	1	1	1	1	2	2	2	1	2	2	2	1		2																								77	143	85
2			2	1	2		1	2	34.64	1	1	1	2	2	2	2	2	2	2	2	3		2																								86	124	76
1	2		4	1	1	1	1	1	30.07	2	2	1	1	1	2	2	2	2	2	2	1		2																								100	156	114
1	2		1	1	1	1	1	2	39.58	1	2	2	2	2	2	2	2	2	2	2	1		2																								100	121	99
1	2		1	1	2		2	2	24.17	1	2	2	2	2	2	2	2	2	2	2	2		2																								125	138	90
1	1		1	1	2		1	2	31.17	1	1	2	2	2	2	2	2	2	2	2	2		2																								89	120	76
1	2		3	1	1	2	1	1	28.63	1	1	2	1	2	2	2	2	2	2	2	1		2																								112	170	67
2			3	1	1	1	1	1	30.07	1	1	1	2	1	1	2	2	2	2	2	1		2																								84	147	88
2			3	1	2		1	1	26.83	1	2	2	2	1	1	2	1	2	2	1	2		2																								90	110	55
1	2		3	1	2		1	1	30.8	1	1	2	2	1	1	1	1	2	1	1	1		2																								136	156	61
2			3	1	1	1	1	1	21.15	2	2	2	2	2	2	2	2	2	2	2	1		2																								61	175	92
1	2		4	1	2		1	1	34.4	1	1	2	2	2	2	2	2	2	2	2	3		2																								82	125	95
1	2		3	1	1	1	1	1	28.77	2	2	2	1	2	2	2	2	2	2	2	1	1	1	2	2	1	2	2	1	2	2	1	1	1	1	1											74	113	80
1	2		1	1	2		1	1	22.58	1	1	2	2	2	1	2	1	2	2	2	1		2																								79	121	76
1	2		1	1	2		1	1	40.64	1	1	1	2	2	1	2	1	2	2	2	2		2																								74	160	60
1	2		1	1	2		1	2	25.28	2	2	2	1	2	2	2	2	2	2	2	1		1	1	1	2	1	4	1	2	2	1	2	1	1	2											109	145	77
1	2		4	1	2		1	1	31.71	1	1	1	1	1	1	2	1	2	2	2	1		2																								67	138	59
1	2		4	1	1	2	2	2	25.93	1	1	2	1	2	2	2	2	2	2	2	1		2																								86	113	73
1	2		4	1	1	1	3	2	22.27	1	2	2	2	2	2	2	2	2	2	2	1		2																								80	115	66
2			1	1	1	2	2	2	27.34	2	2	2	2	2	2	2	2	2	2	2	1		2																								66	120	58
2			1	1	1	2	2	2	24.22	2	1	2	2	2	2	2	2	2	2	2	1	1	1	2	1	1	1			2	2	1	3	1	1	2											83	130	70
2			1	1	1	1	1	1	28.25	2	2	2	1	2	2	2	2	2	2	2	1		2																								77	150	90
2			1	1	2		1	1	24.81	1	2	2	2	2	2	2	2	2	2	2	1		2																								88	125	90
1	2		3	1	2		1	1	31.25	1	1	1	1	1	1	1	1	2	1	1	2		2																								110	100	55
1	2		1	1	2		1	1	33.91	1	1	2	1	2	2	2	2	2	1	2	5		2																								64	158	70
1	2		1	1	2		1	1	30.53	2	2	2	1	2	2	2	2	2	2	2	1		2																								87	168	97
1	2		1	1	2		1	1	30.4	1	1	1	2	2	2	1	2	2	1	1	2		2																								82	137	74
1	2		4	1	1	2	1	1	30.35	1	1	2	2	2	2	2	2	2	2	2	1		2																								83	132	76
1	2		4	1	1	1	1	2	26.14	2	2	2	2	2	2	2	2	2	2	2	1		2																								60	122	60
1	2		4	1	1	1	2	2	31.23	2	2	2	1	2	2	2	2	2	2	2	1		1	2	2					2	2	1	2	2		2											99	134	94
1	2		4	1	1	2	1	2	27.57	2	2	2	1	2	2	2	2	2	2	2	1		2																								93	112	60
1	2		4	1	1	1	2	2	26.3	1	1	2	1	2	2	2	2	2	2	2	1		2																								93	124	102
1	2		3	1	2		1	1	30	2	1	1	2	1	2	2	2	2	2	2	1		2																								89	152	88
1	2		4	1	1	2	2	2	26.17	1	1	2	1	2	2	2	2	2	2	2	1		2																								77	122	60
1	2		4	1	1	2	2	2	21.6	1	1	2	2	2	2	2	2	2	2	2	1		2																								100	124	74
1	2		4	1	1	1	1	2	39.06	2	2	2	1	2	2	2	2	2	2	2	1		1	4	2					3	3	3	3	1	2	2											93	187	87
1	2		4	1	1	1	1	1	32.03	1	1	1	2	2	2	2	2	2	2	2	1		2																								71	127	74
1	2		4	1	1	2	1	1	27.68	1	1	2	2	2	2	2	2	2	2	2	1		2																								87	152	96
1	2		4	1	2		1	2	31.47	2	1	2	1	2	2	2	1	2	1	2	1		2																								88	121	66
1	2		3	1	2		2	1	26.99	1	1	2	1	1	2	2	2	2	2	2	1		2																								88	150	88
1	2		4	1	1	1	1	1	25.61	2	2	2	1	2	2	2	2	2	2	2	1		1	4	2					3	3	3	3	3		2											89	130	85
1	2		4	1	1	2	1	1	34.78	1	1	1	2	2	2	2	2	2	2	2	1		2																								81	71	54
1	2		4	1	1	1	1	1	31.22	1	1	2	2	2	2	2	1	2	2	2	1		1	4	1					3	3	3	3	3		2											122	93	74
1	2		4	1	1	2	1	1	28.07	1	1	1	2	2	2	2	2	2	2	2	3		2																								68	130	60
1	2		4	1	1	1	1	1	34.26	1	1	2	2	2	2	2	2	2	2	2	1		2																								102	112	78
1	2		4	1	1	1	3	2	29.41	2	2	2	2	2	2	2	2	2	2	2	1		2																								76	122	68
1	2		4	1	1	1	1	1	24.64	2	2	1	1	2	2	2	2	2	2	2	3		2																								54	139	84
1	2		1	1	2		1	1	39.04	1	1	2	2	2	2	2	2	2	2	2	2		2																								107	178	90
1	2		1	1	2		2	2	29.39	1	2	2	2	2	2	2	2	2	2	2	2		2																								142	186	110
2			7	1	1	2	2	2	27.07	1	1	2	2	2	2	2	2	2	2	2	1		2																								96	110	78
2			3	1	2		1	1	31.11	1	1	2	1	1	2	1	2	2	2	2	1		2																								110	150	88
1	2		3	1	1	1	1	1	25.81	2	2	2	1	1	2	2	2	2	2	2	1		2																								88	140	80
2			3	1	2		1	1	23.44	1	1	1	1	1	1	1	1	2	2	1	2		2																								99	130	66
1	2		3	1	1	2	1	1	22.3	1	1	1	2	1	1	2	1	2	2	2	1		2																								66	110	80
2			3	1	2		1	1	24.22	1	1	1	1	1	2	2	2	2	2	2	2		2																								100	130	80
1	2		3	1	2		1	1	25.74	1	1	1	1	1	1	2	2	2	2	2	1		2																								90	125	80
1	2		3	1	2		1	1	33.2	1	1	1	1	1	2	1	2	2	2	2	1		2																								88	135	80
1	2		4	1	1	2	2	2	19.51	1	2	2	2	2	2	2	2	2	2	2	1		2																								62	112	68
1	2		4	1	1	2	1	1	23.08	1	2	1	1	2	2	2	2	2	2	2	1		2																								102	105	52
1	2		1	1	2		1	1	33.69	2	2	2	1	2	2	2	2	2	2	2	1		1	1	1	2	1	4	1	2	2	1	2	2		2											89	133	71
1	2		1	1	2		2	2	45.92	1	1	1	1	2	2	2	2	2	2	2	1		1	1	1	2	1	4	1	2	2	1	1	2		2											89	95	67
1	2		4	1	2		3	2	22.58	2	1	2	1	2	2	2	2	2	2	2	1		2																								74	174	71
1	2		4	1	2		1	1	26.67	1	1	1	2	2	2	2	2	2	2	2	1		2																								99	112	55
1	2		4	1	2		1	1	32	1	2	2	2	2	2	2	2	2	2	2	1		2																								99	123	85
1	2		1	1	2		1	2	34.31	1	1	1	1	1	1	2	1	2	2	2	1		1	1	1	2	1	4	1	2	2	1	2	2		2											88	119	73
1	2		1	1	1	2	1	1	26.6	2	1	2	1	2	2	2	2	2	2	2	1		1	1	1	2	1	4	1	2	2	1	2	1	1	2											74	150	95
1	2		1	1	2		1	1	32.68	2	1	2	1	2	2	2	2	2	2	2	1		1	1	1	2	1	4	1	2	2	2	2	1	2	2											88	156	78
2			1	1	1	1	2	2	22.76	2	1	2	1	2	2	2	2	2	2	2	1		1	1	1	2	1	4	1	2	2	1	2	1	1	2											56	186	109
1	2		4	1	2		2	2	27.94	2	2	2	2	2	2	2	2	2	2	2	1		2																								100	132	100
1	2		1	1	2		1	1	27.21	2	2	1	1	2	1	1	1	2	2	2	1		2																								138	138	75
1	2		4	1	2		1	1	26.22	1	1	1	2	2	2	2	2	2	2	2	1		2																								65	116	65
1	2		4	1	2		1	1	29.7	1	1	1	2	2	2	2	2	2	2	1	1		2																								66	122	65
1	2		4	1	2		1	1	20.22	1	1	2	1	2	2	2	2	2	2	2	1		2																								100	125	55
1	2		1	1	2		1	1	28.37	1	2	2	1	2	1	1	1	2	2	2	1		2																								77	146	70
1	2		4	1	2		1	1	17.18	1	1	1	2	2	2	2	2	1	2	1	1		2																								99	153	70
1	2		4	1	2		1	1	25.37	1	1	1	2	2	2	2	2	2	2	1	1		2																								77	112	65
1	2		4	1	2		1	1	31.64	1	1	1	2	2	2	2	2	2	2	2	1		2																								96	132	67
1	2		4	1	2		1	1	26.5	1	1	1	1	2	2	2	1	2	1	2	1		2																								66	140	77
1	2		4	1	2		1	1	24.32	1	1	1	1	2	2	2	2	2	1	2	1		2																								60	122	66
1	2		4	1	2		1	1	25.75	2	2	2	2	1	2	2	1	2	2	2	1		2																								56	144	76
1	2		4	1	2		1	1	26.34	1	1	2	2	2	2	2	1	2	1	1	1		2																								63	139	58
1	2		4	1	2		1	1	29.79	1	1	1	2	2	2	2	2	2	2	1	5		2																								78	126	87
1	2		1	1	2		1	1	29.3	1	1	1	2	2	2	2	2	2	2	2	1	1	1																								52	166	66
1	2		4	1	2		1	1	28.72	2	1	2	1	2	2	2	2	2	2	2	1		2																								111	130	65
1	2		4	1	2		1	1	22.93	1	1	1	2	2	2	2	2	2	2	2	2		2																								72	116	60
1	2		4	1	2		1	1	30.03	1	1	2	2	2	2	2	1	2	2	2	1		2																								66	122	66
2			4	1	2		1	1	36.15	1	1	1	2	2	2	2	2	2	2	2	5		2																								70	149	87
1	2		4	1	2		1	1	25.61	1	2	2	2	2	2	2	1	2	1	1	1		2																								73	133	80
1	2		4	1	2		1	1	28.13	1	1	1	2	2	2	2	1	2	2	1	1		2																								99	122	55
1	2		4	1	2		1	1	26.69	2	2	2	2	2	2	2	2	2	2	2	1		2																								62	115	66
1	2		4	1	2		1	1	36.4	2	2	1	2	2	2	2	2	2	2	2	1		2																								68	112	66
2			4	1	2		1	1	27.41	1	1	1	2	1	1	1	1	2	2	2	5		2																								71	145	85
1	2		4	1	2		1	1	34.65	1	1	2	2	2	2	2	1	2	2	2	1		2																								65	107	78
1	2		4	1	2		1	1	25.61	1	2	1	2	2	2	2	1	2	2	2	1		2																								76	145	78
1	2		4	1	2		1	1	20.22	1	1	2	1	2	2	2	2	2	2	2	1		2																								100	125	55
1	2		3	1	1	3	1	1	24.91	2	1	1	2	1	2	2	2	2	2	2	1	1	1	2	1	2	1			3	3	1	1	1	1	2											100	140	80
1	2		3	1	2		1	1	27.94	1	1	1	1	1	2	1	2	2	2	2	2		2																								100	110	80
2			2	1	1	2	2	2	25.74	2	2	2	2	2	2	2	2	2	2	2	1		1	1	2					2	2	1	2	1	2	2											99	135	99
2			2	1	1	1	1	1	23.65	2	1	2	1	2	2	2	2	2	2	2	1		2																								98	147	111
1	2		3	1	1	2	1	1	38.06	1	1	1	2	2	2	2	2	2	2	2	1		2																								88	130	100
1	2		3	1	2		1	1	32.89	1	1	1	2	1	1	1	2	2	2	1	2		2																								80	110	70
1	2		1	1	2		1	1	33.69	1	2	1	1	2	2	2	2	2	2	2	1		2																								113	143	97
1	2		3	1	1	1	1	1	29.41	2	2	2	1	1	2	2	2	2	2	2	1		2																								100	110	80
2			1	1	2		3	2	39.06	2	2	2	1	2	2	2	2	2	2	2	1		2																								79	139	72
2			1	1	2		1	1	41.52	2	1	2	1	2	2	2	2	2	2	2	1		2																								82	141	92
2			1	1	1	1	2	2	23.83	2	2	2	2	2	2	2	2	2	2	2	1	2	1	2	1					2	2	1	2	1	1	2											97	111	70
1	2		3	1	2		1	1	41.8	1	1	2	2	1	2	1	2	2	2	1	2		2																								110	105	66
1	2		3	1	1	2	1	1	29.76	2	1	1	1	1	2	2	2	2	2	2	1		2																								100	140	88
1	2		3	1	1	1	1	1	34.6	1	1	1	1	1	1	2	1	2	2	2	1		2																								100	90	50
2			7	1	1	2	1	2	35.16	1	1	2	2	2	2	2	2	2	2	2	1		2																								95	140	90
2			7	1	2		2	2	30.14	1	2	2	2	2	2	2	2	2	2	2	1		2																								85	145	80
2			2	1	1	2	2	2	23.9	2	2	2	1	2	2	2	2	2	2	2	1		2																								60	136	92
2			2	1	2		1	1	21.34	1	1	2	2	2	2	2	2	2	2	2	5		1	4	1					2	2	1	2	2		2											80	140	88
2			2	1	1	1	2	2	75	2	2	1	1	2	2	2	2	2	2	2	1		2																								98	145	84
2			2	1	1	2	2	2	25.74	1	1	1	2	2	2	2	2	2	2	2	1		2																								94	127	63
2			2	1	2		2	2	28.05	1	1	2	1	2	2	2	2	2	2	2	1		2																								60	138	86
2			2	1	1	1	1	1	24.22	2	2	2	1	2	2	2	2	2	2	2	1		2																								101	128	85
2			1	1	1	2	1	1	32.18	1	1	2	2	2	2	2	2	2	2	2	1		2																								91	143	81
2			1	1	1	1	2	2	36.17	1	2	2	2	2	2	2	2	2	2	2	1	2	1	2	1					3	3	3	3	3		2											72	113	74
2			3	1	2		1	1	35.16	2	1	1	2	1	1	2	1	2	2	2	2		2																								100	130	80
2			3	1	2		1	1	22.06	1	1	2	2	1	1	2	1	2	2	2	1		2																								88	110	70
2			2	1	1	2	1	2	23.9	1	2	2	2	2	2	2	2	2	2	2	1		2																								62	114	87
2			1	1	2		1	1	27.51	2	1	2	2	2	2	2	2	2	2	2	1		2																								86	144	80
2			1	1	1	2	2	2	21.69	1	2	2	2	2	2	2	2	2	2	2	1	2	1	2	1					3	3	3	3	1	1	2											96	160	73
2			1	1	2		1	1	24.4	1	1	2	2	1	2	2	1	2	2	2	1	2	1	2	1					3	3	3	3	1	1	2											87	71	51
2			1	1	1	1	1	1	31.54	2	2	2	1	2	2	2	2	2	2	2	1		2																								70	124	78
2			1	1	1	1	1	1	24.57	2	2	2	2	2	2	2	2	2	2	2	1	2	1	2	1					3	3	3	3	1	1	2											79	134	82
2			1	1	1	2	2	2	28.12	2	1	2	2	2	2	2	2	2	2	2	1	2	1	2	1					3	3	3	3	3		1											65	109	71
2			2	1	2		1	1	19.85	1	2	2	1	2	2	2	2	2	2	2	1		2																								76	138	97
2			1	1	2		2	2	28.37	1	2	2	1	2	2	2	2	2	2	2	1	2	1	2	1					3	1	3	3	1	1	2											48	87	60
2			1	1	1	1	1	1	23.16	2	2	2	1	2	2	2	2	2	2	2	1	2	1	2	1					3	3	3	3	1	1	2											63	154	82
2			1	1	2		1	1	41.02	2	2	2	1	2	2	2	2	2	2	2	1		2																								64	114	62
2			1	1	2		2	1	26.8	1	1	2	2	1	2	1	1	2	1	2	1	2	1	2	1					3	3	1	3	1	1	2											74	168	64
2			7	1	2		1	1	31.63	1	1	1	2	1	2	2	1	2	2	2	1		2																								86	130	95
2			7	1	1	2	1	2	36.77	1	1	1	2	1	1	2	1	2	2	2	1		2																								114	180	100
2			7	1	1	1	1	2	25.53	2	2	2	2	2	2	2	2	2	2	2	4	1	1	1	1					1	3	2	2	2		2											190	70	40
2			7	1	2		1	1	31.25	1	1	1	2	1	1	1	1	2	2	1	1		1	2	2					2	2	1	2	1	2	2											65	116	65
2			1	1	2		1	1	24.52	2	2	2	2	2	2	2	2	2	2	2	1		2																								80	195	88
2			1	1	2		1	1	25.74	1	1	2	2	2	2	2	2	2	2	2	1		1	2	1					3	3	1	1	1	1	2											116	121	71
2			1	1	1	1	1	1	38.97	2	2	2	1	2	2	2	2	2	2	2	1		2																								84	125	82
2			1	1	2		1	1	30.86	2	1	2	2	2	2	2	2	2	2	2	1		1	2	1					3	3	1	1	1	1	2											76	146	63
2			1	1	1	2	2	2	27.08	2	2	2	2	2	2	2	2	2	2	2	1		2																								95	131	92
2			1	1	1	2	3	2	26.1	1	2	2	2	2	2	2	2	2	2	2	1		1	2	1					3	3	1	1	1	1	2											95	142	74
2			1	1	2		1	1	37.06	1	1	2	2	1	2	2	1	1	2	2	1		2																								60	151	90
1	2		3	1	1	3	2	2	27.94	1	1	1	2	1	2	2	2	2	2	2	1		2																								110	110	80
1	2		1	1	2		1	2	24.61	2	1	2	1	2	1	2	1	2	2	2	1		2																								71	173	67
1	2		1	1	2		1	1	23.53	1	1	1	1	2	1	2	1	1	2	2	1		2																								85	129	71
2			1	1	2		3	2	28.72	2	1	2	1	2	2	2	2	2	2	2	1		2																								87	156	86
2			1	1	1	2	1	1	24.77	1	2	2	2	2	2	2	2	2	2	2	1	2	1	2	1					3	3	1	1	1	1	2											89	144	84
2			3	1	2		1	1	27.34	1	1	2	2	1	2	1	2	2	2	1	2		2																								88	110	70
2			1	1	1	1	1	1	28.91	1	1	2	2	2	2	2	2	2	2	2	1	2	1	2	1					2	2	1	2	1	1	1											72	110	65
2			1	1	1	2	1	1	26.77	1	2	2	2	2	2	2	2	2	2	2	1	2	1	2	1					2	2	1	2	1	1	1											75	123	75
2			1	1	1	1	1	1	20.22	1	2	2	1	2	2	2	2	2	2	2	1	2	1	2	1					2	2	1	2	1	1	1											76	98	62
2			1	1	1	1	1	1	25.37	1	1	2	2	2	2	2	2	2	2	2	1	2	1	2	1					2	2	1	2	1	1	1											64	176	70
2			1	1	1	1	1	2	32.18	2	2	2	1	2	2	2	2	2	2	2	1		1	2	1					2	2	1	2	1	1	1											85	147	95
2			3	1	1	2	1	1	33.22	1	1	2	2	1	2	2	1	2	2	2	1	1	1	1	1					3	3	3	3	3		2											61	189	109
1	2		4	1	2		1	1	34.59	1	2	1	2	2	2	2	2	2	2	2	1		2																								118	185	105
2			7	1	1	3	1	2	36	1	1	1	2	1	2	2	1	2	2	2	1		2																								61	200	110
2			7	1	1	1	2	2	32.68	1	2	1	2	2	2	2	2	2	2	2	1		2																								100	140	90
1	2		3	1	2		1	1	25.39	1	1	2	1	1	2	2	2	2	2	1	2		2																								99	160	88
2			3	1	2		1	1	28.99	1	1	1	2	1	2	1	2	2	2	1	2		2																								110	120	80
1	2		3	1	2		1	1	27.42	1	1	2	1	1	2	2	2	2	2	2	1		2																								100	150	77
1	2		3	1	2		1	1	36.4	1	1	2	1	1	1	1	1	2	2	1	1		2																								110	155	80
1	2		3	1	2		1	1	26.17	1	1	2	1	1	1	1	2	2	2	1	2		2																								100	110	70
2			3	1	2		1	1	25.48	1	2	2	2	1	2	2	2	2	2	2	1		2																								110	100	80
1	2		1	1	2		1	2	38.72	2	1	2	2	2	2	2	2	2	2	2	1		2																								100	184	103
2			7	1	1	3	1	2	29.76	1	1	2	2	2	2	2	2	2	2	2	1	1	1	4	2					2	2	1	1	1	1	1											97	150	100
2			7	1	1	1	1	1	27.96	2	1	2	1	2	2	2	2	2	2	2	1		1	4	2					2	2	1	1	1	1	1											78	140	90
1	2		1	1	1	2	2	2	31.97	2	1	2	2	2	2	2	2	2	2	2	1	1	1																								95	116	82
1	2		1	1	2		1	1	30.15	2	2	1	2	2	2	2	2	2	2	2	2		2																								98	122	76
1	2		1	1	2		1	1	25.89	2	1	2	1	2	1	2	1	2	2	2	1		2																								80	127	84
1	2		1	1	1	2	1	2	40.74	2	1	2	1	2	2	2	2	2	2	2	1		2																								89	148	85
1	2		1	1	2		1	1	25.37	1	1	1	1	2	1	2	1	2	2	1	1		2																								87	60	46
2			1	1	1	2	2	2	33.09	2	2	2	1	2	2	2	2	2	2	2	1		2																								65	98	68
2			1	1	1	2	2	2	21.28	2	2	2	2	2	2	2	2	2	2	2	1		2																								91	109	53
2			1	1	1	2	1	1	22.88	1	1	2	2	2	2	2	2	2	2	2	1		2																								68	141	73
2			1	1	1	1	3	2	29.1	2	2	2	2	2	2	2	2	2	2	2	1		2																								72	125	75
2			1	1	1	2	1	1	23.1	1	1	2	2	2	2	2	2	2	2	2	1		2																								82	171	70
2			1	1	1	1	3	2	29.77	1	2	2	1	2	2	2	2	2	2	2	1		2																								70	126	78
2			1	1	2		1	2	30.49	1	2	2	2	2	2	2	2	2	2	2	1		2																								75	111	57
2			1	1	1	1	1	1	35.44	2	2	2	2	2	2	2	2	2	2	2	1		2																								82	140	92
2			3	1	1	2	2	2	26.3	2	2	2	1	2	2	2	2	2	2	2	1	1	1	4	1	1	1	2	1	3	3	3	3	3		2											67	120	70
2			1	1	1	1	1	1	27.34	2	2	2	1	2	2	2	2	2	1	2	1	1	1	4	1	1	1	2	1	2	2	2	2	2		2											79	123	76
2			2	1	1	1	1	1	24	2	2	1	1	2	2	2	2	2	2	2	1		2																								62	149	86
2			2	1	1	2	1	2	40.48	2	1	2	1	2	1	2	1	2	2	2	1	2	2																								90	180	112
2			2	1	1	2	2	2	30.03	2	2	2	2	2	2	2	2	2	2	2	1		2																								83	112	65
1	2		1	1	2		1	2	25.36	2	2	2	1	2	2	2	2	2	2	2	1	1	1																								96	152	96
1	2		1	1	2		1	2	27.45	2	1	2	1	2	2	2	2	2	2	2	1		2																								86	109	69
2			7	1	1	1	1	1	28.04	1	1	2	1	2	2	2	2	2	2	2	1		2																								88	120	70
1	2		1	1	2		1	2	33.6	1	1	2	2	2	2	2	2	2	2	2	1		2																								67	155	85
1	2		1	1	2		1	2	24.81	1	2	2	2	2	2	2	2	2	2	2	2		2																								40	169	60
1	2		1	1	2		2	2	31.56	1	2	2	2	2	2	2	2	2	2	2	1		2																								66	139	89
2			3	1	2		1	1	32.35	2	1	2	2	2	2	2	2	2	2	2	1		2																								74	144	95
1	2		3	1	1	1	1	1	35.57	1	1	1	2	2	2	2	2	2	1	2	1		2																								101	137	73
1	2		1	1	2		1	2	36.76	1	1	1	2	2	2	2	2	2	2	2	1		2																								76	117	76
1	2		1	1	2		2	2	25.89	2	2	2	1	2	1	2	1	2	2	2	1		2																								80	127	84
1	2		1	1	2		1	2	38	1	1	1	2	2	1	1	1	2	2	2	1		2																								76	128	78
1	2		1	1	2		1	1	32.92	1	1	1	2	2	2	2	2	2	1	2	1		1	1	1	2	1	4	1	2	2	2	2	2		2											98	160	54
1	1		1	1	2		2	2	24.63	2	1	1	2	2	2	2	2	2	2	2	1		1	1	1	2	1	4	1	2	2	1	1	2		2											110	170	67
2			1	1	1	2	1	1	30.86	1	1	2	2	2	2	2	2	2	2	2	1		2																								87	170	84
2			1	1	1	1	2	2	23.44	1	1	1	2	2	2	2	2	2	2	2	1	1	1	4	1	1	1	2	1	2	2	1	1	1	1	2											82	156	77
1	2		1	1	2		1	1	29.73	1	1	2	1	2	2	1	1	2	2	1	1		1	1	1	2	1	4	1	2	2	2	2	2		2											78	155	70
1	2		1	1	2		1	1	27.21	1	1	1	1	1	2	2	2	2	2	2	1		1	1	1	2	1	4	1	2	2	1	2	2		2											110	120	65
1	2		1	1	2		1	1	29.41	2	1	1	1	2	2	2	2	2	2	2	1		1	1	1	2	1	4	1	2	2	1	2	1	1	2											80	170	76
1	2		1	1	2		1	1	27.47	2	1	1	1	2	2	2	2	2	2	2	1		1	1	1	2	1	4	1	2	2	1	1	2		2											80	130	80
1	2		1	1	2		1	1	26.84	2	1	2	1	1	1	2	1	2	2	2	1		1	1	1	2	1	4	1	2	2	1	1	1	1	2											150	180	70
1	2		1	1	2		1	1	26.77	2	1	2	1	2	2	2	2	2	2	2	1	2	1	2	1	4	1	4	1	2	2	1	2	1	1	2											71	110	80
2			1	1	1	3	1	1	25.74	1	1	1	1	1	2	2	1	2	2	2	1	1	1	4	1	1	1	2	1	2	2	1	2	1	1	2											78	122	71
2			1	1	1	2	1	2	26.23	2	2	2	2	2	2	2	2	2	2	2	1		2																								68	145	85
2			7	1	1	1	3	2	27.7	2	1	2	2	2	2	2	2	2	2	2	1		2																								70	150	76
2			7	1	2		1	1	22.07	1	1	1	2	1	1	2	1	2	2	2	1		2																								71	125	79
2			7	1	2		2	2	26.35	1	1	1	2	1	2	2	1	2	2	2	1		2																								82	131	87
2			7	1	2		1	1	34.19	1	1	1	2	2	2	2	2	2	2	2	1		2																								72	158	103
2			7	1	2		1	1	19.76	1	1	1	2	2	2	2	2	2	2	2	1		2																								85	157	79
2			7	1	1	1	1	1	36.33	1	1	1	2	2	2	2	2	2	2	2	1		2																								80	106	75
2			7	1	2		1	1	33.91	2	1	1	2	2	2	2	2	2	2	2	1		2																								46	156	85
2			7	1	2		1	1	23.43	1	1	1	2	2	2	2	2	2	2	2	1		2																								90	160	98
2			7	1	2		1	1	30.15	1	1	1	2	2	2	2	2	2	2	2	1		2																								74	147	76
2			7	1	2		1	1	35.96	2	1	1	1	2	2	2	2	2	2	2	1		2																								85	160	86
2			7	1	2		1	1	40	2	1	1	2	2	2	2	2	2	2	2	1		2																								106	105	55
2			7	1	2		1	1	27.82	1	1	1	2	2	2	2	2	2	2	2	1		2																								76	106	67
2			7	1	2		1	1	30.91	1	1	1	2	2	2	2	2	2	2	2	1		2																								68	132	82
2			7	1	2		1	1	33.2	2	1	1	2	2	2	2	2	2	2	2	1		2																								68	149	56
2			7	1	2		1	1	25.37	1	1	1	2	2	2	2	2	2	2	2	1		2																								78	110	72
2			7	1	1	1	1	1	19.81	1	1	1	2	1	2	2	1	2	2	2	1		2																								55	165	78
2			7	1	2		1	1	46.67	1	1	1	2	1	2	2	1	2	2	2	1		2																								90	128	98
2			7	1	2		1	1	20.82	1	1	1	2	2	2	2	2	2	2	2	1		2																								78	94	57
1	2		1	2	2		1	1	27.96	1	1	1	2	1	2	2	2	2	2	1	1		2																								90	167	78
2			1	2	2		1	1	24.22	2	1	2	2	1	2	2	2	2	2	2	1		1	4	2	4	1			2	2	2	2	1	2	2											95	133	69
2			1	2	1	3	1	1	27.67	1	1	2	2	2	2	2	2	2	2	2	3		2																								80	102	70
2			1	2	1	3	3	2	27.57	2	2	2	2	2	2	2	2	2	2	2	1		2																								86	154	91
2			1	2	2		2	2	29.17	2	1	2	2	2	2	2	2	2	2	2	1		2																								65	109	95
2			1	2	1	2	1	1	20.76	2	2	2	2	2	2	2	2	2	2	2	1		2																								90	138	112
2			1	2	1	1	1	1	28.37	2	2	2	1	2	2	1	2	2	2	2	1		2																								120	138	89
2			1	2	1	3	1	1	23.88	2	1	2	2	1	2	2	2	2	2	2	1		2																								94	180	100
2			1	2	2		1	1	24.64	2	1	2	2	2	2	2	2	2	2	2	1		2																								74	172	92
2			1	2	1	2	1	1	31.25	2	1	2	1	2	2	2	2	2	2	2	1		2																								71	90	60
2			1	2	1	2	1	1	25.74	1	1	2	2	1	1	2	2	2	2	2	1	1	1	1	1	2	1			2	2	2	2	2		2											82	170	76
2			1	2	1	1	1	1	32.09	1	2	1	1	1	2	2	2	2	2	2	1		2																								109	126	81
2			1	2	1	2	3	2	24.54	2	2	2	2	1	2	2	2	2	2	2	1		2																								78	125	83
2			1	2	1	2	1	2	22.39	1	2	2	1	1	2	2	2	2	2	2	1		1	4	2	4	1			2	2	1	2	2		2											96	130	82
2			1	2	2		1	1	17.1	1	1	1	1	1	1	2	1	2	1	2	1		2																								91	127	76
2			1	2	1	1	1	1	25.09	2	2	2	1	2	2	2	2	2	2	2	2		2																								88	207	104
2			1	2	1	1	1	1	19.72	1	2	2	1	2	2	2	2	2	2	2	2	2	2																								110	97	69
2			1	2	1	2	2	2	35.16	2	2	2	1	2	2	2	2	2	2	2	1		2																								60	190	110
2			1	2	2		1	1	29.17	1	1	2	2	2	2	2	2	2	2	2	1		2																								80	140	90
1	2		1	2	2		2	2	20.58	1	2	1	2	2	2	2	2	2	2	2	5		2																								105	106	93
2			1	2	2		1	1	28.81	2	1	2	2	2	2	2	2	2	2	1	1		2																								104	146	83
2			1	2	1	1	1	1	27.68	2	1	2	2	2	2	2	2	2	2	2	1	2	2																								82	170	90
1	2		1	2	1	1	1	1	27.68	2	2	2	1	2	2	2	2	2	2	2	1		2																								90	126	110
2			1	2	1	1	2	2	26.84	1	1	1	2	1	1	2	2	2	2	2	1		2																								87	130	124
2			1	2	1	2	1	1	23.44	2	1	2	1	1	2	2	2	2	2	2	1	1	1																								230	83	61
1	2		1	2	1	2	2	2	31.14	2	1	1	1	1	1	2	1	1	2	2	1		2																								80	140	70
2			1	2	1	1	2	2	25.39	2	2	2	2	2	2	2	2	2	2	2	1		2																								100	132	98
2			1	2	1	2	2	2	25.09	2	1	2	2	2	2	2	2	2	2	2	1		2																								95	115	75
2			1	2	1	1	2	2	29.41	1	1	1	2	1	2	2	2	2	2	2	1		1	4	2					2	2	2	2	2		2											93	160	103
2			1	2	2		3	2	26.6	1	1	2	2	1	2	2	2	2	2	2	1		1	4	2	4	2			2	2	2	2	2		2											68	109	82
2			1	2	2		1	1	27.74	2	1	1	2	2	2	2	2	2	2	2	3		2																								72	134	86
2			1	2	2		1	1	26.4	2	1	1	2	2	2	2	2	2	1	2	1		2																								76	140	78
2			1	2	1	2	2	2	28.32	2	1	1	1	2	2	2	2	2	2	2	1	2	2																								88	120	61
2			1	2	1	1	1	1	23.91	1	2	1	1	2	2	2	2	2	2	2	1		2																								90	144	80
2			1	2	1	2	1	1	23.97	2	2	2	1	2	2	2	2	2	2	2	1		2																								90	137	80
1	2		1	2	1	1	1	1	27.27	1	1	1	2	1	1	2	1	2	2	2	1		2																								80	98	69
1	2		1	2	2		1	1	23.44	1	1	1	2	1	1	2	1	2	2	2	1		2																								88	119	60
2			1	2	1	2	1	1	29.69	1	1	1	2	1	2	2	2	2	2	2	1		2																								60	151	55
2			1	2	1	3	1	1	25.39	2	1	2	2	1	2	2	2	2	2	2	1	1	1	1	1	1	1	2	1	2	2	1	1	3		2											99	136	85
1	2		1	2	1	1	1	2	22.56	1	1	1	1	1	1	2	1	2	2	2	1		2																								108	117	74
2			1	2	2		1	1	27.54	2	1	1	1	1	1	2	1	2	2	2	2		2																								112	116	66
2			1	2	1	1	1	2	39.01	2	1	2	1	2	2	1	2	2	2	1	1		2																								57	157	81
2			1	2	1	1	1	1	37.16	1	1	1	1	2	2	2	2	2	2	2	1		2																								72	124	92
2			1	2	2		1	1	25.39	2	1	2	2	1	2	2	2	2	2	2	1	2	1	4	1	2	1	2	1	2	2	2	2	2		2											99	137	85
2			1	2	2		1	1	30.86	1	1	1	2	2	2	2	2	2	2	2	1		2																								92	134	82
2			1	2	1	1	2	2	23.1	1	1	1	2	2	2	2	2	2	2	2	1		2																								90	122	74
2			1	2	1	2	2	2	35.16	1	1	2	1	1	2	2	2	2	2	2	1		2																								95	140	90
2			1	2	2		1	1	28.37	2	1	2	2	1	1	2	2	2	2	2	1		2																								90	130	80
2			1	2	1	2	1	2	24.22	1	1	2	2	2	2	2	2	2	2	2	1		2																								50	143	78
2			1	2	1	1	1	1	22.49	1	1	2	2	1	2	1	2	2	1	1	1		2																								86	114	63
2			1	2	1	2	1	1	27.68	2	2	2	1	2	2	2	2	2	2	2	1		2																								90	157	93
2			1	2	1	1	1	1	29.41	2	2	2	2	2	2	2	2	2	2	2	1		2																								92	141	92
2			1	2	2		1	1	31.25	1	1	2	2	1	2	2	2	2	2	2	2		1	4	2	4	1	4	1	2	2	1	1	1	2	2											80	140	80
1	2		1	2	1	1	1	1	27.34	1	1	1	2	1	2	2	2	2	2	2	1		2																								70	137	73
2			1	2	1	1	1	1	27.68	2	2	2	2	2	2	2	2	2	2	2	1		2																								99	135	92
2			1	2	1	1	1	2	31.91	1	1	1	2	2	2	2	2	2	2	2	1		2																								68	160	101
1	2		1	2	2		1	1	31.25	2	2	1	2	2	2	2	2	2	1	2	1		2																								152	132	71
2			1	2	1	3	1	1	27.68	1	2	2	2	2	2	2	2	2	2	2	1		2																								72	119	71
2			1	2	1	2	1	1	27.66	1	2	2	1	2	2	2	2	2	2	2	1		2																								73	102	67
2			1	2	1	2	2	2	28.77	1	1	1	1	2	2	2	2	2	2	2	1		2																								90	130	70
2			1	2	1	1	2	2	25.83	1	2	2	1	1	2	2	2	2	2	2	1		2																								70	110	80
1	1		1	2	2		1	1	35.66	1	1	1	1	1	1	1	1	2	1	1	2	2	2																								130	205	102
1	2		1	2	2		1	1	27.68	2	1	1	2	1	2	2	2	2	2	2	1		2																								77	130	85
1	2		1	2	2		1	2	28.65	1	1	2	2	2	2	2	2	2	2	2	1		2																								79	150	60
2			1	2	1	2	2	2	23.44	2	2	2	2	2	2	2	2	2	2	2	1		2																								71	140	90
1	2		1	2	2		1	2	33.24	2	2	2	2	2	2	2	2	2	2	2	2		2																								70	100	60
2			1	2	2		2	2	32.18	1	1	1	1	1	2	2	2	2	2	2	1		1	4	2	2	1	2	1	2	2	2	2	3		2											87	140	82
2			1	2	2		1	1	31.76	1	1	1	2	2	2	2	2	2	2	2	1		2																								92	150	85
2			1	2	2		2	2	22.22	2	1	1	2	1	2	2	2	2	2	2	1		2																								84	130	83
2			1	2	2		2	2	27.34	1	2	1	2	2	2	2	2	2	2	2	1		2																								125	140	90
2			1	2	2		1	1	23.83	1	1	1	2	1	1	1	1	2	2	1	2	2	2																								98	135	61
1	2		1	2	2		1	1	20.76	2	2	2	2	2	2	2	2	2	2	2	1		2																								90	140	90
1	2		1	2	2		1	2	26.14	1	1	2	2	2	2	2	2	2	2	2	1		2																								76	166	86
1	2		1	2	2		1	1	35.56	1	1	1	2	2	2	2	2	2	2	2	1		2																								100	107	80
2			1	2	2		2	2	24.83	2	2	1	1	2	2	2	2	2	2	2	1		2																								80	118	80
1	2		1	2	2		3	2	28.7	1	1	1	1	1	1	2	2	2	2	2	1		2																								65	90	50
2			1	2	1	2	2	2	25.18	1	1	1	1	2	2	2	2	2	2	2	1		2																								65	90	60
2			1	2	1	2	1	1	36.21	1	1	2	1	2	2	2	2	2	2	2	1		2																								82	151	87
2			1	2	1	2	2	2	26.47	2	2	1	2	2	2	2	2	2	2	2	1		2																								70	130	80
2			1	2	1	2	1	1	22.3	1	1	2	1	1	2	2	2	2	1	2	5	2	2																								87	165	93
1	2		1	2	2		1	1	31.14	1	1	1	1	1	2	1	2	2	2	1	2	2	2																								85	145	90
1	2		1	2	2		1	1	26	1	1	1	1	2	2	2	2	2	2	2	2		2																								114	135	85
1	2		1	2	1	1	2	2	31.91	2	2	1	1	1	2	2	2	2	2	2	1		2																								91	110	80
2			1	2	1	1	2	2	31.25	1	2	2	2	2	2	2	2	2	2	2	4		2																								100	143	90
2			1	2	1	1	2	2	21.74	2	2	2	2	2	2	2	2	2	2	2	1		2																								90	130	70
2			1	2	2		1	1	24.4	1	1	1	2	2	2	2	2	2	2	2	2		2																								110	140	104
2			1	2	1	2	1	1	33.2	2	1	2	1	1	2	2	2	2	2	2	1		2																								70	200	130
2			1	2	1	1	1	1	23.3	1	2	2	2	1	2	2	2	2	2	2	1		2																								82	130	74
2			1	2	2		1	1	28.39	1	1	2	2	2	2	2	2	2	2	2	1		2																								78	127	74
2			1	2	2		1	1	27.03	2	1	1	2	2	2	1	2	2	2	2	1		2																								81	128	81
1	2		1	2	1	1	1	1	30.14	1	2	1	2	2	2	2	2	2	2	2	1		2																								75	140	90
2			1	2	2		1	1	35.2	2	1	2	1	2	2	2	2	2	2	2	1		2																								70	114	60
1	2		1	2	2		1	1	29.41	2	1	2	2	1	2	2	2	2	2	2	1		2																								106	138	73
2			1	2	1	2	1	1	27.76	2	1	1	2	2	2	2	2	2	2	2	1		2																								71	139	89
1	2		1	2	2		2	2	26.1	1	2	1	1	2	2	2	2	2	2	2	1		2																								104	150	110
2			1	2	1	2	2	2	25.36	1	1	2	2	2	2	2	2	2	2	2	1		2																								74	190	100
2			1	2	1	1	1	1	29.03	2	1	2	1	2	2	2	2	2	2	2	1	2	2																								84	161	101
2			1	2	2		2	2	27.03	1	1	1	1	1	1	2	1	2	2	2	1		2																								100	110	78
2			1	2	1	2	1	1	29.41	1	1	1	2	1	2	2	2	2	2	2	1		2																								44	80	50
1	2		1	2	2		2	2	24.26	1	1	1	1	1	1	2	2	2	2	2	1		2																								95	150	95
2			1	2	1	1	2	2	22.78	1	2	2	1	2	2	2	2	2	2	2	1		2																								95	150	100
2			1	2	1	1	1	2	28.91	1	1	1	2	2	2	2	2	2	2	2	3		2																								105	156	100
2			1	2	2		1	1	29.74	1	1	1	2	1	1	2	1	2	2	2	3		2																								90	130	78
2			1	2	2		1	1	31.14	2	1	1	2	1	1	2	1	2	2	2	3		2																								110	124	68
2			1	2	2		1	1	34.6	1	1	1	1	2	2	2	1	2	2	2	1	1	1																								98	121	86
1	2		1	2	1	2	1	1	27.34	1	1	1	1	2	2	2	1	2	2	2	1		2																								80	120	80
1	2		1	2	1	2	1	1	25.39	1	1	2	1	2	2	2	2	2	2	2	1		2																								71	120	70
1	2		1	2	1	1	1	2	28.43	2	1	2	2	2	2	2	2	2	2	2	1		2																								80	130	90
1	2		1	2	1	2	2	2	23.44	1	1	2	2	2	2	2	2	2	2	2	1		2																								80	131	97
1	2		1	2	1	1	2	2	31.25	2	2	2	2	2	2	2	2	2	2	2	1		2																								67	130	80
1	2		1	2	2		2	2	27.68	2	2	2	2	2	2	2	2	2	2	2	3		2																								64	117	70
2			1	2	1	2	2	2	24.06	1	1	1	1	2	2	2	2	2	2	2	1		1	3	2	1	2	2	2	3	3	1	3	1	2	2											100	160	110
2			1	2	1	1	2	2	31.62	1	2	1	1	2	2	2	2	2	2	2	2		2																								100	130	90
2			1	2	1	1	2	2	25.83	1	2	1	1	2	2	2	2	2	2	2	1		2																								100	150	100
2			1	2	2		3	2	31.51	1	2	1	1	1	1	2	1	2	2	2	1		2																								99	130	90
2			1	2	2		3	2	20	2	2	2	2	2	2	2	2	2	2	2	5		2																								42	128	80
2			1	2	1	2	3	2	31.68	1	1	1	1	2	2	2	2	2	2	2	1	2	2																								75	125	80
2			1	2	1	2	2	2	27.24	1	2	2	1	1	2	2	2	2	2	2	1		2																								70	130	80
1	2		1	2	2		1	2	31.49	2	2	1	2	2	2	2	2	2	2	2	1		2																								96	126	70
1	2		1	2	2		2	2	25.74	1	1	1	1	2	2	2	2	2	2	2	1		2																								85	160	75
2			1	2	1	1	1	1	28.99	1	2	2	1	2	2	2	2	2	2	2	1	2	2																								95	100	60
1	1		1	2	2		1	1	30.1	1	1	1	1	2	2	2	2	2	2	2	1	2	2																								99	170	89
2			1	2	1	2	2	2	28.31	1	1	2	1	2	2	2	2	2	2	2	2		2																								115	180	100
1	1		1	2	2		3	2	25.52	2	1	2	1	2	2	2	2	2	2	2	3		2																								97	153	86
2			1	2	1	1	1	2	31.14	2	1	2	1	2	2	2	2	2	2	2	1		2																								90	200	100
2			1	2	1	1	1	1	27.67	1	1	2	2	2	2	2	2	2	2	2	1	2	2																								85	113	75
2			1	2	1	1	1	1	32.43	1	2	1	1	2	2	2	2	2	2	2	1	2	2																								87	137	102
2			1	2	2		1	1	25.36	2	1	1	1	2	2	2	2	2	2	2	1		2																								86	161	95
2			1	2	1	1	1	1	29.76	1	1	1	1	2	2	2	2	2	2	2	1	2	2																								87	220	130
2			1	2	1	1	2	2	22.9	2	1	2	1	2	2	2	2	2	2	2	1		2																								86	110	70
2			1	2	1	1	1	1	29.45	1	1	1	1	1	2	2	2	2	2	2	1	1	1	1	1					3	3	1	3	1	2	2											90	110	70
2			1	2	1	1	2	2	23.72	2	2	2	2	2	2	2	2	2	2	2	1		2																								85	130	70
1	2		1	2	2		1	1	28.25	1	2	1	2	1	2	1	2	2	2	2	1	2	1	2	1					2	2	1	1	1	2	2											110	107	69
1	2		1	2	2		1	1	30.14	1	2	2	2	2	2	2	2	2	2	2	1		2																								80	130	85
1	2		1	2	2		1	1	31.91	1	2	1	1	2	2	2	2	2	2	2	1		2																								80	130	80
1	2		1	2	2		1	1	28.13	1	1	1	1	1	1	1	2	1	2	2	1		2																								80	150	80
1	2		1	2	2		1	1	31.05	2	2	2	2	2	2	2	2	2	2	2	1		2																								75	139	80
1	2		1	2	1	1	2	2	22.06	2	2	2	1	2	1	2	2	2	2	2	1		2																								100	140	89
2			1	2	1	1	2	2	29.41	1	1	2	2	2	2	2	2	2	2	2	1		2																								95	150	90
1	2		1	2	2		2	2	22.06	1	1	1	1	1	1	2	1	2	2	2	1		2																								91	137	89
2			1	2	2		2	2	31.68	1	2	1	2	2	2	2	2	2	2	2	1	2	2																								50	107	70
2			1	2	1	1	2	2	26.09	1	2	2	2	2	2	2	2	2	2	2	1		2																								65	80	50
2			1	2	2		1	1	32.81	2	2	2	1	2	2	2	2	2	2	2	1	2	2																								81	133	87
2			1	2	1	2	1	1	25.81	1	1	1	2	2	2	2	2	1	2	2	1		2																								83	105	70
2			1	2	2		1	1	29.63	1	1	1	2	2	2	2	2	1	2	2	1		2																								80	140	80
2			1	2	1	1	1	1	25.95	1	1	1	2	2	2	2	2	2	2	2	1		2																								76	130	75
2			1	2	1	2	1	2	31.25	1	1	1	1	2	2	2	2	2	2	2	1		2																								62	155	80
2			1	2	1	1	1	1	33.33	1	1	1	1	2	2	2	2	2	2	2	1		2																								120	170	110
2			1	2	1	1	2	2	22.56	2	2	1	1	2	2	2	2	2	2	2	1	2	2																								85	155	95
2			1	2	1	1	1	1	29.41	1	2	2	2	2	2	2	2	2	2	2	1		2																								74	140	75
2			1	2	2		1	1	31.25	1	1	2	2	2	2	2	1	2	2	2	1		2																								80	160	90
1	2		1	2	2		1	2	25.39	2	2	2	1	2	2	2	2	2	2	2	1		1	4	2					2	2	2	2	1	2	2											91	108	90
2			1	2	1	1	1	1	30.8	1	2	1	1	2	2	2	2	2	2	2	1		1	2	2					2	2	1	1	1	2	2											80	160	85
2			1	2	1	1	1	1	35.16	2	1	1	2	1	1	2	2	2	2	2	1		2																								196	80	60
2			1	2	1	2	1	1	28.37	1	1	1	1	1	2	2	2	2	2	2	1		2																								68	173	74
2			1	2	1	3	1	1	28.37	1	1	1	2	2	2	2	2	2	2	2	1		2																								106	122	78
2			1	2	2		1	2	31.21	1	1	1	2	1	2	2	2	2	2	2	2		2																								86	146	90
2			1	2	2		1	1	27.68	1	1	1	2	2	1	2	1	2	2	2	1		2																								60	130	70
2			1	2	1	3	1	2	29.69	1	1	1	1	2	2	2	2	2	2	2	3		2																								74	129	62
2			1	2	1	1	1	1	26.88	2	2	2	2	2	2	2	2	2	2	2	1		2																								85	110	79
2			1	2	2		1	1	39.43	1	1	1	2	2	2	2	2	2	2	2	1		2																								80	120	93
2			1	2	2		1	1	27.78	2	1	1	2	1	1	2	2	2	2	2	1		2																								92	127	75
2			1	2	2		1	1	31.05	1	2	1	2	2	2	2	2	2	2	2	1		2																								80	130	85
1	2		1	2	1	1	2	2	27.78	1	1	2	2	2	2	2	2	2	2	2	1		2																								94	118	66
2			1	2	2		1	1	25	1	2	2	2	2	2	2	2	2	2	2	1	2	2																								110	138	88
2			1	2	2		2	2	23.44	1	2	1	1	2	2	2	2	2	2	2	1		2																								60	130	78
1	2		1	2	2		1	1	29.41	2	1	2	2	2	2	2	2	2	1	2	2		2																								120	220	130
2			1	2	1	1	2	2	27.57	2	2	2	2	2	2	2	2	2	2	2	1		2																								88	130	78
2			1	2	2		1	1	25.24	2	2	2	2	2	2	2	2	2	2	2	1		2																								74	130	80
2			1	2	2		2	2	30.82	2	1	2	1	2	2	2	2	2	2	2	1		1	2	2					2	2	1	1	1	2	2											64	145	80
2			1	2	2		1	1	33.33	1	1	1	2	1	1	1	2	2	1	2	2		2																								85	170	80
2			1	2	2		1	1	23.15	2	2	1	1	2	2	2	2	2	2	2	1		2																								70	110	65
2			1	2	1	2	1	1	23.44	1	1	1	2	2	2	2	2	2	2	2	1		2																								70	140	80
1	2		1	2	2		1	1	23.41	2	2	1	1	2	1	2	1	2	2	2	1		2																								75	100	60
1	2		1	2	2		2	2	21.28	1	1	1	2	2	2	2	2	2	2	2	1		2																								90	105	58
1	2		1	2	2		2	2	34.68	2	1	1	2	1	1	2	1	2	2	2	1		2																								80	180	74
1	2		1	2	2		1	1	29.41	1	1	2	1	2	1	2	1	2	2	2	1		2																								108	166	108
2			1	2	1	2	1	1	27.76	2	2	2	1	2	2	2	2	2	1	2	1		2																								60	145	80
1	2		1	2	2		1	1	21.6	2	1	2	1	2	2	2	2	2	2	2	1		2																								56	128	95
1	2		1	2	2		2	2	28.32	2	2	1	1	2	2	2	2	2	2	2	1		2																								90	160	100
2			1	2	2		1	1	27.34	2	2	1	2	1	2	2	2	2	2	2	1		2																								88	170	90
2			1	2	1	1	1	1	35.6	1	1	2	2	2	2	2	2	2	2	2	1		2																								85	124	82
2			1	2	1	2	1	1	27.68	1	1	1	2	2	2	2	2	2	2	2	1		2																								73	176	72
2			1	2	2		1	1	21.45	1	1	2	2	2	2	2	2	2	2	2	1		2																								68	140	70
2			1	2	1	2	2	2	26.1	1	2	1	1	2	2	2	2	2	2	2	1		2																								80	110	70
2			1	2	2		1	1	23	1	1	1	1	1	1	2	1	2	2	2	1		2																								88	124	86
2			1	2	2		3	2	23.81	2	2	2	2	2	2	2	2	2	2	2	3		2																								50	70	40
2			1	2	1	1	1	2	25.74	1	2	1	2	1	1	2	2	2	2	2	1		2																								95	160	90
2			1	2	1	2	1	1	29.76	1	2	1	1	2	2	2	2	2	2	2	1		2																								52	85	52
2			1	2	2		1	1	21.93	2	1	1	2	2	2	2	2	2	2	2	1		2																								55	107	67
2			1	2	2		2	2	22.56	1	2	1	1	1	1	1	2	2	2	1	1		2																								115	80	40
2			1	2	2		1	2	27.74	2	2	2	1	1	2	2	2	2	2	2	1		2																								100	148	95
2			1	2	1	1	2	2	29.02	2	2	2	1	2	2	2	2	2	2	2	2		2																								81	144	85
2			1	2	1	1	2	2	26.45	2	2	2	2	2	2	2	2	2	2	2	1		2																								101	143	92
2			1	2	1	1	1	1	25.39	2	2	2	2	2	2	2	2	2	2	2	3		2																								90	140	88
2			1	2	1	3	1	1	24.82	2	1	2	1	2	2	2	2	2	2	2	1		2																								75	162	99
2			1	2	1	1	1	1	32.26	1	1	2	1	2	2	2	2	2	2	2	1		2																								98	160	99
2			1	2	1	1	1	1	23.87	2	2	2	2	2	2	2	2	2	2	2	1		2																								76	98	60
2			1	2	1	2	1	1	25.53	2	2	2	1	2	2	2	2	2	2	2	1	2	2																								40	90	50
2			1	2	2		1	1	25.24	1	2	2	2	2	2	2	2	2	2	2	1		2																								78	100	60
2			1	2	1	2	1	1	20.43	1	2	2	2	2	2	2	2	2	2	2	1		2																								56	90	60
2			1	2	1	1	1	1	29.39	1	2	2	2	2	2	2	2	2	2	2	1		2																								69	135	65
2			1	2	1	1	1	1	23.53	1	2	2	2	2	2	2	2	2	2	2	1		2																								80	122	65
2			1	2	1	2	1	1	36.11	2	1	1	2	2	2	2	2	2	2	2	1		2																								76	130	90
2			1	2	2		1	1	28.31	1	1	1	2	2	2	2	2	2	2	2	1		2																								62	99	59
2			1	2	1	2	1	1	30.22	1	1	1	2	2	2	2	2	2	2	2	1		2																								76	125	70
2			1	2	1	2	3	2	25.36	2	2	2	2	2	2	2	2	2	2	2	1		2																								70	137	83
2			1	2	1	1	2	2	26.69	2	1	1	1	2	2	2	2	2	2	2	1		2																								95	180	110
1	2		1	2	2		1	1	31.64	2	1	1	2	2	2	2	2	2	2	2	3		2																								78	150	80
2			1	2	2		1	1	31.14	1	1	2	1	2	2	2	2	2	2	2	2		2																								61	125	75
2			1	2	1	1	1	1	27.68	1	2	2	2	2	2	2	2	2	2	2	1		2																								90	145	98
2			1	2	1	2	1	1	27.5	2	2	2	2	2	2	2	2	2	2	2	1		2																								103	132	71
2			1	2	2		1	1	22.38	1	1	1	2	1	2	2	2	1	2	2	1		2																								64	117	61
2			1	2	2		1	1	24.52	1	2	2	2	2	2	1	2	2	2	2	2		2																								80	125	70
2			1	2	1	2	2	2	26	2	2	2	1	2	2	2	2	2	2	2	1		2																								36	108	60
2			1	2	1	2	1	1	36.25	2	2	2	1	2	2	2	2	2	2	2	1		2																								89	102	61
2			1	2	1	1	1	2	33.59	1	2	2	2	2	2	2	2	2	2	2	1		2																								75	150	83
1	2		1	2	2		2	2	28.72	1	2	1	1	1	1	2	2	2	2	2	2		2																								99	80	50
2			1	2	2		1	1	28.67	1	1	2	2	1	2	2	1	2	2	2	1		2																								65	108	60
2			1	2	2		1	1	27.57	2	1	1	2	2	2	2	2	2	2	2	1		2																								85	137	79
2			1	2	2		1	1	37.68	1	1	1	2	2	2	2	2	2	2	2	2		2																								80	134	61
2			1	2	1	1	1	1	28.37	1	2	1	1	1	2	2	2	2	2	2	2		2																								88	148	99
1	2		1	2	2		1	1	28	1	1	1	2	1	1	1	2	1	2	2	2		2																								90	135	70
1	2		1	2	2		2	2	25.74	1	1	2	1	1	1	2	1	2	2	2	1		2																								100	165	82
2			1	2	1	1	3	2	25.24	2	2	1	1	1	1	2	1	2	2	2	1		2																								89	149	86
1	2		1	2	1	1	1	1	28.03	2	2	1	1	2	2	2	2	2	2	2	1		2																								82	120	70
2			1	2	2		1	2	28.43	2	2	1	1	2	2	2	2	2	2	2	1	1	1	1	1	2	1			2	2	1	1	1	2	2											110	130	80
2			1	2	2		1	1	24.44	2	1	2	2	2	2	2	2	2	2	1	3		1	2	1	4	1	4	1	2	2	1	2	1	2	2											75	184	95
2			1	2	2		1	1	28.67	2	2	2	1	2	2	2	2	2	2	2	1		2																								60	174	78
2			1	2	1	1	1	1	28.37	1	1	2	1	2	2	2	2	2	2	2	1		2																								75	175	87
2			1	2	2		1	1	24.22	1	2	2	2	2	2	2	2	2	2	2	2		2																								99	104	59
2			1	2	2		1	1	26	2	2	2	2	2	2	2	2	2	2	2	1		2																								77	105	65
2			1	2	1	1	1	1	24.69	2	1	2	2	2	2	2	2	2	2	2	1		2																								69	135	65
2			1	2	2		2	2	25.68	2	2	2	2	2	2	2	2	2	2	2	1		2																								67	120	86
2			1	2	2		1	1	32.11	1	1	2	2	1	2	2	2	2	2	2	1		2																								66	111	74
2			1	2	1	2	1	1	27.78	1	1	2	1	2	2	2	2	2	2	2	1		2																								65	110	70
2			1	2	2		1	1	27.57	2	1	2	1	2	2	2	2	2	2	2	1		2																								80	138	95
2			1	2	2		1	1	26.5	1	1	2	1	2	2	2	2	2	1	2	1		2																								75	165	85
2			1	2	2		1	1	29.32	1	2	2	1	2	2	2	2	2	2	2	1		2																								84	145	84
1	2		1	2	1	2	1	1	20.46	2	1	1	2	2	2	2	2	2	2	2	1		2																								70	110	70
1	2		1	2	2		2	2	25.07	2	1	2	1	1	2	2	2	2	2	2	1		2																								77	130	80
2			1	2	1	3	1	2	33.22	2	2	2	2	2	2	2	2	2	2	2	1		2																								78	130	76
2			1	2	1	3	1	1	24.69	1	2	2	1	2	2	2	2	2	2	2	1		2																								70	150	84
2			1	2	2		1	1	28.03	2	1	2	1	1	2	2	2	2	2	2	2		2																								70	130	90
2			1	2	2		1	1	25.49	1	1	1	2	2	2	2	2	2	2	2	1		2																								97	175	86
1	2		1	2	1	1	1	1	27.68	1	1	2	1	2	2	2	2	2	2	2	1		2																								80	90	60
2			1	2	1	2	1	1	29.79	1	1	1	1	2	2	2	2	2	2	2	1		2																								88	168	84
2			1	2	1	1	1	1	34.6	1	1	1	1	1	1	2	1	2	2	2	1		2																								86	146	86
2			1	2	1	2	1	1	33.22	2	2	1	1	1	2	2	2	2	2	2	3		2																								54	115	80
2			1	2	2		1	1	33.69	1	1	1	1	2	2	2	2	2	2	2	1		2																								85	143	76
2			1	2	2		1	1	24.37	1	1	2	1	2	2	2	2	2	2	2	1		2																								80	134	78
2			1	2	2		1	1	28.96	1	2	2	2	2	2	2	2	2	2	2	1		2																								78	144	77
2			1	2	2		1	2	33.22	2	1	2	2	2	2	2	2	2	2	2	1		2																								76	140	80
2			1	2	2		1	1	25.36	1	1	1	2	1	1	2	1	2	2	2	1		2																								55	122	81
2			1	2	2		2	2	24.69	2	1	1	2	2	2	2	2	2	2	2	1		2																								79	160	90
2			1	2	1	1	1	1	31.14	1	1	2	2	2	2	2	2	2	2	2	1		2																								88	170	100
2			1	2	2		1	1	26.56	1	1	1	2	2	2	2	2	2	2	2	1		2																								90	190	100
2			1	2	1	1	1	1	32.68	1	1	2	1	2	2	2	2	2	2	2	1		2																								88	170	100
2			1	2	1	2	2	2	30.15	1	1	2	1	2	2	2	2	2	2	2	1		2																								95	107	68
2			1	2	2		1	2	31.37	2	2	2	2	2	2	2	2	2	2	2	1		2																								98	111	70
2			1	2	1	1	1	1	28.37	1	1	1	2	2	2	2	2	2	2	2	3		2																								88	84	52
2			1	2	2		1	1	24.22	1	1	1	1	2	1	2	1	2	2	2	1		2																								62	190	77
2			1	2	2		1	1	25.56	2	1	1	1	2	2	2	2	2	2	2	1	2	2																								72	133	75
2			1	2	1	1	1	1	25.74	1	1	2	2	2	2	2	2	2	2	2	1		2																								88	143	84
1	2		1	2	1	1	2	2	20.76	2	1	2	2	2	2	2	2	2	2	2	1		2																								86	163	107
1	2		1	2	1	1	2	2	26.42	2	2	2	1	2	2	2	2	2	2	2	1		2																								80	213	137
2			1	2	1	1	1	1	28.12	1	1	1	1	2	2	2	2	2	2	2	1		2																								75	107	65
2			1	2	2		1	1	28.75	2	2	2	2	2	2	2	2	2	2	2	1		2																								77	117	82
2			1	2	1	2	1	1	30.08	1	1	1	2	1	2	2	2	2	2	2	1		2																								65	150	90
2			1	2	1	2	1	1	30.8	1	1	2	2	2	2	2	2	2	2	2	1		2																								85	121	74
2			1	2	1	2	1	2	27.76	1	1	2	2	2	2	2	2	2	2	2	1		2																								70	130	70
2			1	2	2		1	1	30.25	1	1	1	1	2	2	2	2	2	2	2	1		2																								87	130	80
2			1	2	2		1	1	30.92	1	1	2	2	2	2	2	2	2	2	2	1		2																								74	130	84
2			1	2	1	1	2	2	33	1	1	2	2	2	2	2	2	2	2	2	1		2																								68	127	68
2			1	2	1	1	1	1	30.25	1	1	2	1	2	2	2	2	2	2	2	1		2																								77	125	75
2			1	2	1	1	1	1	32.68	1	1	2	2	1	1	1	2	1	2	2	2	2	2																								74	65	44
2			1	2	2		1	1	26.6	1	1	1	2	1	2	2	2	2	2	2	1		2																								98	199	103
2			1	2	2		1	1	23.44	2	2	2	1	1	2	2	2	2	2	2	2		2																								78	148	85
2			1	2	2		1	2	24.11	2	2	2	2	2	2	2	2	2	2	2	1	2	1	4	2	2	1			2	2	1	1	1	2	2											69	102	78
1	2		1	2	2		1	1	23.53	2	2	2	2	2	2	2	2	2	2	2	1		2																								83	144	86
1	2		1	2	2		1	1	31.25	1	1	1	2	2	2	2	2	2	2	2	1		2																								80	130	80
2			1	2	2		1	1	23.2	2	2	2	2	2	2	2	2	2	2	2	1	2	2																								82	133	70
2			1	2	2		2	2	28.52	2	1	2	2	2	2	2	2	2	2	2	1		2																								90	190	140
2			1	2	2		1	1	25	2	2	2	2	2	2	1	2	2	2	2	2		2																								80	130	90
2			1	2	1	1	1	2	27.78	1	2	2	2	2	2	2	2	2	2	2	4	2	2																								84	87	53
2			1	2	1	1	2	2	26.6	2	2	1	1	2	2	2	2	2	2	2	1		2																								64	114	88
2			1	2	2		2	2	26.34	2	2	2	1	2	2	2	2	2	2	2	3	2	2																								71	133	84
2			1	2	1	2	1	1	30.35	2	2	2	1	2	2	2	2	2	2	2	1		2																								65	110	67
2			1	2	1	1	1	1	25.74	2	2	2	2	2	2	2	2	2	2	2	5		2																								88	130	72
2			1	2	1	1	2	2	24.01	2	2	2	2	2	2	2	2	2	2	2	1		2																								163	150	110
2			1	2	2		1	1	30.74	1	1	1	1	1	2	2	2	2	2	1	1		2																								93	158	97
2			1	2	2		3	1	28.43	1	1	2	1	2	2	2	2	2	2	2	1		2																								48	134	77
2			1	2	2		2	2	29.04	2	2	2	1	2	2	2	2	2	2	2	1		2																								62	119	76
2			1	2	1	1	3	2	27.19	1	1	2	1	2	2	2	2	2	2	2	1		2																								100	118	85
2			1	2	2		1	1	27.68	2	2	2	1	2	2	2	2	2	2	2	1		2																								92	94	63
1	2		1	2	2		1	1	34.35	1	1	2	2	2	2	2	2	2	2	1	1		2																								99	157	77
2			1	2	1	2	2	2	28.39	1	1	1	1	2	2	2	2	2	2	2	1		2																								64	108	66
2			1	2	2		1	2	21.48	2	2	2	1	2	2	2	2	2	2	2	1	2	2																								45	112	65
2			1	2	1	2	2	2	30.8	2	2	2	2	2	2	2	2	2	2	2	1	2	2																								96	136	82
2			1	2	1	1	2	2	29.05	2	2	2	2	2	2	2	2	2	2	2	1	2	2																								78	151	91
2			1	2	1	1	2	2	25.18	1	2	2	1	1	2	2	2	2	2	2	1		2																								95	124	77
2			1	2	2		1	1	24.82	1	1	1	1	1	2	2	2	2	1	2	5		2																								88	175	89
2			1	2	2		1	1	25.74	2	2	2	2	1	2	2	2	2	1	2	1		2																								98	140	80
1	2		1	2	2		1	1	21.43	2	1	2	2	2	2	2	2	2	2	1	1		2																								89	180	90
2			1	2	1	2	1	1	25.53	2	1	2	1	1	2	2	2	2	2	2	3		2																								95	180	105
2			1	2	2		1	1	24.06	1	1	2	2	1	2	2	2	2	2	2	1		2																								110	130	75
2			1	2	1	1	1	1	24.01	2	2	2	2	2	2	2	2	2	2	2	1		2																								91	141	94
2			1	2	2		1	1	33.98	1	2	1	2	2	2	2	2	2	2	2	1		2																								78	130	92
2			1	2	1	1	1	1	25.36	2	2	1	1	1	2	2	2	2	2	2	1		2																								90	160	120
2			1	2	2		1	1	28.37	2	2	1	1	2	2	2	2	2	2	2	1		2																								84	186	115
2			1	2	2		1	1	24.4	1	1	2	2	1	2	2	2	2	2	2	1		1	4	2					2	2	2	2	2		2											125	171	90
2			1	2	2		1	1	29.78	2	1	2	2	1	2	1	1	2	2	1	1		2																								100	180	80
1	2		1	2	2		1	1	24.01	1	1	1	2	1	1	1	1	2	2	1	5		2																								70	138	62
2			1	2	1	1	1	1	22.06	1	1	1	2	1	2	1	2	2	2	1	1		2																								103	97	64
2			1	2	2		1	1	24.28	1	2	2	2	2	1	2	1	2	2	2	1		2																								68	100	65
1	2		1	2	2		1	1	27.03	2	2	2	1	2	2	2	2	2	2	2	1		2																								61	110	70
2			1	2	1	2	1	2	27.17	2	1	2	2	1	2	2	2	2	2	2	1		2																								45	80	50
2			1	2	2		1	1	24.82	1	1	1	1	1	1	2	1	1	2	2	1		2																								88	151	103
2			1	2	2		1	1	24.22	2	2	2	1	2	2	2	2	2	2	2	1		2																								91	118	76
2			1	2	1	1	2	2	29.41	1	1	1	2	2	2	2	2	2	2	2	1		2																								100	170	110
2			1	2	2		1	1	33.69	1	1	1	2	1	1	2	1	2	2	2	1		2																								110	170	80
2			1	2	1	1	1	2	35.77	1	2	2	2	2	2	2	2	2	2	2	1		2																								100	140	80
2			1	2	1	2	2	2	28.32	2	2	2	1	2	2	2	2	2	2	2	1		2																								130	130	80
2			1	2	2		1	1	26.75	2	1	1	1	2	2	2	2	2	2	2	1		2																								105	165	90
2			1	2	2		1	1	31.14	1	1	1	2	1	2	2	2	2	2	2	1		2																								78	170	80
2			1	2	1	2	2	2	28.68	1	2	2	1	2	2	2	2	2	2	2	1		2																								60	100	60
2			1	2	2		1	1	25.95	2	1	1	1	1	2	2	2	2	2	1	1		2																								105	100	65
2			1	2	1	1	1	1	36.64	1	1	1	1	2	2	2	2	2	2	2	1	2	2																								108	102	61
2			1	2	2		1	1	31.69	2	1	1	1	2	2	2	2	2	2	2	1		2																								56	132	76
2			1	2	2		1	1	21.67	2	2	2	2	2	2	2	2	2	2	2	1		2																								83	130	70
2			1	2	2		1	1	24.61	2	2	1	1	2	2	2	2	2	2	2	1		2																								78	130	80
2			1	2	2		1	1	27.5	1	2	2	2	1	2	2	2	2	2	2	1		2																								80	130	80
2			1	2	1	2	1	1	23.9	2	2	2	2	2	2	2	2	2	2	2	1		2																								83	111	65
2			1	2	2		1	1	27.34	2	1	2	2	2	2	2	2	2	2	2	1	1	1	4	2	2	1			2	2	2	2	1	1	2											109	163	121
2			1	2	2		1	1	27.57	1	2	2	2	1	2	2	2	2	2	2	1		2																								69	139	86
2			1	2	2		1	1	36.96	2	2	2	2	2	2	1	2	2	2	2	2		2																								87	120	60
1	2		1	2	2		1	1	23.83	1	1	1	2	1	2	2	1	2	2	1	1		2																								105	165	90
2			1	2	2		1	1	57.19	1	1	1	1	2	2	2	2	2	2	2	1		2																								88	156	104
2			1	2	1	2	2	2	30.45	2	2	2	2	2	2	2	2	2	2	2	1		1	4	2	2	1			2	2	1	2	1	2	2											81	148	101
2			1	2	1	2	1	1	23.91	2	2	2	2	1	2	2	2	2	2	2	1		1	4	1	2	1			2	2	2	2	1	2	2											52	140	85
2			1	2	2		1	1	29.08	2	2	2	1	2	2	2	2	2	2	2	1		2																								76	140	80
2			1	2	1	2	1	2	27.03	1	2	2	1	2	2	2	2	2	2	2	1		2																								80	130	98
2			1	2	2		1	1	24.52	1	1	1	2	1	1	2	1	2	2	2	1		2																								88	145	67
[truncated: 691 more rows]
[truncated: 155 more columns]
